# Supplementary material for: Highly Selective Drug-Derived Fluorescent Probes for the Cannabinoid Receptor Type 1 (CB1R)
Source: J Med Chem. 2024 Jul 11;67(14):11841–67. doi: 10.1021/acs.jmedchem.4c00465 (PMC11284800; doi:10.1021/acs.jmedchem.4c00465)
Supplement: Supplementary file 13 — jm4c00465_si_013.pdb [file jm4c00465_si_013.pdb]

HEADER    SIGNALING PROTEIN                                           
REMARK  99                                                                      
REMARK  99 MOE v2022.02 (Chemical Computing Group ULC) Mon Apr 22 16:44:55 2024 
SEQRES   1    289  GLY GLY ARG GLY GLU ASN PHE MET ASP ILE GLU CYS PHE
SEQRES   2    289  MET VAL LEU ASN PRO SER GLN GLN LEU ALA ILE ALA VAL
SEQRES   3    289  LEU SER LEU THR LEU GLY THR PHE THR VAL LEU GLU ASN
SEQRES   4    289  LEU LEU VAL LEU CYS VAL ILE LEU HIS SER ARG SER LEU
SEQRES   5    289  ARG CYS ARG PRO SER TYR HIS PHE ILE GLY SER LEU ALA
SEQRES   6    289  VAL ALA ASP LEU LEU GLY SER VAL ILE PHE VAL TYR SER
SEQRES   7    289  PHE ILE ASP PHE HIS VAL PHE HIS ARG LYS ASP SER ARG
SEQRES   8    289  ASN VAL PHE LEU PHE LYS LEU GLY GLY VAL THR ALA SER
SEQRES   9    289  PHE THR ALA SER VAL GLY SER LEU PHE LEU ALA ALA ILE
SEQRES  10    289  ASP ARG TYR ILE SER ILE HIS ARG PRO LEU ALA TYR LYS
SEQRES  11    289  ARG ILE VAL THR ARG PRO LYS ALA VAL VAL ALA PHE CYS
SEQRES  12    289  LEU MET TRP THR ILE ALA ILE VAL ILE ALA VAL LEU PRO
SEQRES  13    289  LEU LEU GLY TRP ASN CYS GLU LYS LEU GLN SER VAL CYS
SEQRES  14    289  SER ASP ILE PHE PRO HIS ILE ASP LYS THR TYR LEU MET
SEQRES  15    289  PHE TRP ILE GLY VAL VAL SER VAL LEU LEU LEU PHE ILE
SEQRES  16    289  VAL TYR ALA TYR MET TYR ILE LEU TRP LYS ALA HIS SER
SEQRES  17    289  HIS ALA GLN ALA ARG MET ASP ILE GLU LEU ALA LYS THR
SEQRES  18    289  LEU VAL LEU ILE LEU VAL VAL LEU ILE ILE CYS TRP GLY
SEQRES  19    289  PRO LEU LEU ALA ILE MET VAL TYR ASP VAL PHE GLY LYS
SEQRES  20    289  MET ASN LYS LEU ILE LYS THR VAL PHE ALA PHE CYS SER
SEQRES  21    289  MET LEU CYS LEU LEU ASN SER THR VAL ASN PRO ILE ILE
SEQRES  22    289  TYR ALA LEU ARG SER LYS ASP LEU ARG HIS ALA PHE ARG
SEQRES  23    289  SER MET PHE
HELIX    1   1 SER    114  HIS    143  1               Generated by MOE   30
HELIX    2   2 ARG    145  ARG    148  1               Generated by MOE    4
HELIX    3   3 TYR    153  PHE    177  1               Generated by MOE   25
HELIX    4   4 ARG    186  HIS    219  1               Generated by MOE   34
HELIX    5   5 TYR    224  ILE    227  1               Generated by MOE    4
HELIX    6   6 ARG    230  LEU    253  1               Generated by MOE   24
HELIX    7   7 LYS    273  HIS    304  1               Generated by MOE   32
HELIX    8   8 ALA    335  VAL    367  1               Generated by MOE   33
HELIX    9   9 LYS    373  ARG    400  1               Generated by MOE   28
HELIX   10  10 LYS    402  SER    410  1               Generated by MOE    9
SSBOND   1 CYS    257    CYS    264                          1555   1555  2.04
ATOM      1  N   GLY    -2     -34.749 -12.101   2.949  1.00131.71           N1+
ATOM      2  CA  GLY    -2     -35.854 -12.286   3.872  1.00138.20           C  
ATOM      3  C   GLY    -2     -37.140 -12.639   3.149  1.00131.50           C  
ATOM      4  O   GLY    -2     -37.319 -12.205   2.013  1.00140.64           O  
ATOM      5  H1  GLY    -2     -33.914 -11.868   3.467  1.00131.71           H  
ATOM      6  H2  GLY    -2     -34.968 -11.351   2.309  1.00131.71           H  
ATOM      7  H3  GLY    -2     -34.597 -12.953   2.430  1.00131.71           H  
ATOM      8  HA2 GLY    -2     -35.605 -13.093   4.562  1.00138.20           H  
ATOM      9  HA3 GLY    -2     -36.005 -11.363   4.431  1.00138.20           H  
ATOM     10  N   GLY    -1     -38.059 -13.380   3.775  1.00125.45           N  
ATOM     11  CA  GLY    -1     -38.040 -13.730   5.189  1.00124.67           C  
ATOM     12  C   GLY    -1     -39.173 -13.009   5.896  1.00129.13           C  
ATOM     13  O   GLY    -1     -40.263 -12.873   5.342  1.00124.71           O  
ATOM     14  H   GLY    -1     -38.831 -13.725   3.223  1.00125.45           H  
ATOM     15  HA2 GLY    -1     -38.168 -14.807   5.300  1.00124.67           H  
ATOM     16  HA3 GLY    -1     -37.088 -13.430   5.626  1.00124.67           H  
ATOM     17  N   ARG     0     -38.926 -12.553   7.126  1.00133.03           N  
ATOM     18  CA  ARG     0     -39.842 -11.603   7.747  1.00124.49           C  
ATOM     19  C   ARG     0     -39.867 -10.284   6.994  1.00116.85           C  
ATOM     20  O   ARG     0     -40.810  -9.505   7.156  1.00117.36           O  
ATOM     21  CB  ARG     0     -39.445 -11.339   9.201  1.00122.81           C  
ATOM     22  CG  ARG     0     -38.621 -10.059   9.388  1.00109.02           C  
ATOM     23  CD  ARG     0     -37.931 -10.025  10.732  1.00115.44           C  
ATOM     24  NE  ARG     0     -38.882 -10.046  11.838  1.00134.26           N  
ATOM     25  CZ  ARG     0     -38.581 -10.419  13.080  1.00145.06           C  
ATOM     26  NH1 ARG     0     -39.516 -10.411  14.023  1.00139.76           N  
ATOM     27  NH2 ARG     0     -37.349 -10.812  13.382  1.00151.87           N1+
ATOM     28  H   ARG     0     -38.107 -12.866   7.627  1.00133.03           H  
ATOM     29  HA  ARG     0     -40.837 -12.047   7.715  1.00124.49           H  
ATOM     30  HB2 ARG     0     -40.354 -11.254   9.797  1.00122.81           H  
ATOM     31  HB3 ARG     0     -38.856 -12.184   9.556  1.00122.81           H  
ATOM     32  HG2 ARG     0     -39.284  -9.197   9.311  1.00109.02           H  
ATOM     33  HG3 ARG     0     -37.866 -10.007   8.603  1.00109.02           H  
ATOM     34  HD2 ARG     0     -37.334  -9.115  10.798  1.00115.44           H  
ATOM     35  HD3 ARG     0     -37.278 -10.894  10.813  1.00115.44           H  
ATOM     36  HE  ARG     0     -39.832  -9.758  11.650  1.00134.26           H  
ATOM     37 HH11 ARG     0     -39.288 -10.702  14.963  1.00139.76           H  
ATOM     38 HH12 ARG     0     -40.455 -10.114  13.800  1.00139.76           H  
ATOM     39 HH21 ARG     0     -36.635 -10.828  12.668  1.00151.87           H  
ATOM     40 HH22 ARG     0     -37.126 -11.094  14.326  1.00151.87           H  
ATOM     41  N   GLY    99     -38.837 -10.009   6.196  1.00103.38           N  
ATOM     42  CA  GLY    99     -38.763  -8.783   5.430  1.00102.33           C  
ATOM     43  C   GLY    99     -37.899  -7.722   6.074  1.00109.38           C  
ATOM     44  O   GLY    99     -38.019  -7.448   7.271  1.00128.14           O  
ATOM     45  H   GLY    99     -38.084 -10.678   6.123  1.00103.38           H  
ATOM     46  HA2 GLY    99     -38.351  -9.014   4.448  1.00102.33           H  
ATOM     47  HA3 GLY    99     -39.771  -8.385   5.317  1.00102.33           H  
ATOM     48  N   GLU   100     -37.010  -7.126   5.285  1.00 86.45           N  
ATOM     49  CA  GLU   100     -36.266  -5.940   5.697  1.00 97.16           C  
ATOM     50  C   GLU   100     -37.107  -4.734   5.296  1.00106.78           C  
ATOM     51  O   GLU   100     -37.135  -4.345   4.126  1.00109.96           O  
ATOM     52  CB  GLU   100     -34.887  -5.919   5.051  1.00 87.43           C  
ATOM     53  CG  GLU   100     -33.958  -7.025   5.539  1.00 83.62           C  
ATOM     54  CD  GLU   100     -32.884  -7.365   4.534  1.00 94.28           C  
ATOM     55  OE1 GLU   100     -33.168  -7.314   3.318  1.00 96.37           O  
ATOM     56  OE2 GLU   100     -31.754  -7.684   4.960  1.00 98.31           O1-
ATOM     57  H   GLU   100     -36.843  -7.510   4.366  1.00 86.45           H  
ATOM     58  HA  GLU   100     -36.093  -5.932   6.773  1.00 97.16           H  
ATOM     59  HB2 GLU   100     -35.011  -6.027   3.974  1.00 87.43           H  
ATOM     60  HB3 GLU   100     -34.421  -4.959   5.269  1.00 87.43           H  
ATOM     61  HG2 GLU   100     -34.551  -7.919   5.733  1.00 83.62           H  
ATOM     62  HG3 GLU   100     -33.481  -6.698   6.463  1.00 83.62           H  
ATOM     63  N   ASN   101     -37.803  -4.140   6.263  1.00 97.80           N  
ATOM     64  CA  ASN   101     -38.824  -3.144   5.973  1.00105.27           C  
ATOM     65  C   ASN   101     -38.571  -1.861   6.749  1.00104.15           C  
ATOM     66  O   ASN   101     -38.105  -1.892   7.893  1.00104.40           O  
ATOM     67  CB  ASN   101     -40.220  -3.671   6.307  1.00113.03           C  
ATOM     68  CG  ASN   101     -40.519  -4.984   5.625  1.00115.84           C  
ATOM     69  OD1 ASN   101     -40.715  -5.040   4.412  1.00117.33           O  
ATOM     70  ND2 ASN   101     -40.557  -6.053   6.405  1.00115.20           N  
ATOM     71  H   ASN   101     -37.618  -4.388   7.225  1.00 97.80           H  
ATOM     72  HA  ASN   101     -38.772  -2.930   4.906  1.00105.27           H  
ATOM     73  HB2 ASN   101     -40.958  -2.935   5.987  1.00113.03           H  
ATOM     74  HB3 ASN   101     -40.292  -3.813   7.386  1.00113.03           H  
ATOM     75 HD21 ASN   101     -40.753  -6.961   6.008  1.00115.20           H  
ATOM     76 HD22 ASN   101     -40.390  -5.961   7.397  1.00115.20           H  
ATOM     77  N   PHE   102     -38.981  -0.775   6.105  1.00 98.65           N  
ATOM     78  CA  PHE   102     -38.974   0.553   6.666  1.00 88.85           C  
ATOM     79  C   PHE   102     -39.948   0.628   7.843  1.00100.14           C  
ATOM     80  O   PHE   102     -41.017   0.026   7.817  1.00110.51           O  
ATOM     81  CB  PHE   102     -39.302   1.529   5.539  1.00 90.38           C  
ATOM     82  CG  PHE   102     -38.814   2.921   5.825  1.00 91.64           C  
ATOM     83  CD1 PHE   102     -37.508   3.294   5.466  1.00 89.75           C  
ATOM     84  CD2 PHE   102     -39.641   3.821   6.510  1.00 91.52           C  
ATOM     85  CE1 PHE   102     -37.049   4.579   5.785  1.00 87.70           C  
ATOM     86  CE2 PHE   102     -39.201   5.124   6.773  1.00 88.15           C  
ATOM     87  CZ  PHE   102     -37.899   5.503   6.410  1.00 91.01           C  
ATOM     88  H   PHE   102     -39.471  -0.900   5.216  1.00 98.65           H  
ATOM     89  HA  PHE   102     -37.974   0.769   7.037  1.00 88.85           H  
ATOM     90  HB2 PHE   102     -38.820   1.194   4.618  1.00 90.38           H  
ATOM     91  HB3 PHE   102     -40.379   1.535   5.361  1.00 90.38           H  
ATOM     92  HD1 PHE   102     -36.851   2.589   4.973  1.00 89.75           H  
ATOM     93  HD2 PHE   102     -40.611   3.503   6.853  1.00 91.52           H  
ATOM     94  HE1 PHE   102     -36.033   4.847   5.570  1.00 87.70           H  
ATOM     95  HE2 PHE   102     -39.864   5.809   7.278  1.00 88.15           H  
ATOM     96  HZ  PHE   102     -37.533   6.487   6.643  1.00 91.01           H  
ATOM     97  N   MET   103     -39.564   1.363   8.888  1.00112.39           N  
ATOM     98  CA  MET   103     -40.270   1.366  10.174  1.00120.19           C  
ATOM     99  C   MET   103     -40.356  -0.004  10.884  1.00119.22           C  
ATOM    100  O   MET   103     -41.268  -0.169  11.700  1.00129.50           O  
ATOM    101  CB  MET   103     -41.647   2.051  10.038  1.00125.19           C  
ATOM    102  CG  MET   103     -41.541   3.560   9.910  1.00136.02           C  
ATOM    103  SD  MET   103     -43.171   4.304   9.903  1.00141.12           S  
ATOM    104  CE  MET   103     -42.681   6.030   9.850  1.00133.88           C  
ATOM    105  H   MET   103     -38.691   1.861   8.820  1.00112.39           H  
ATOM    106  HA  MET   103     -39.684   1.987  10.848  1.00120.19           H  
ATOM    107  HB2 MET   103     -42.248   1.868  10.921  1.00125.19           H  
ATOM    108  HB3 MET   103     -42.208   1.658   9.192  1.00125.19           H  
ATOM    109  HG2 MET   103     -41.023   3.820   8.990  1.00136.02           H  
ATOM    110  HG3 MET   103     -40.988   3.952  10.764  1.00136.02           H  
ATOM    111  HE1 MET   103     -43.573   6.644   9.758  1.00133.88           H  
ATOM    112  HE2 MET   103     -42.040   6.196   8.988  1.00133.88           H  
ATOM    113  HE3 MET   103     -42.146   6.284  10.765  1.00133.88           H  
ATOM    114  N   ASP   104     -39.414  -0.946  10.679  1.00108.68           N  
ATOM    115  CA  ASP   104     -39.519  -2.227  11.370  1.00101.35           C  
ATOM    116  C   ASP   104     -38.399  -2.283  12.406  1.00113.00           C  
ATOM    117  O   ASP   104     -37.337  -2.863  12.188  1.00119.73           O  
ATOM    118  CB  ASP   104     -39.440  -3.380  10.379  1.00102.25           C  
ATOM    119  CG  ASP   104     -39.832  -4.699  10.998  1.00111.74           C  
ATOM    120  OD1 ASP   104     -40.719  -4.703  11.875  1.00119.56           O  
ATOM    121  OD2 ASP   104     -39.250  -5.731  10.606  1.00120.46           O1-
ATOM    122  H   ASP   104     -38.697  -0.827   9.978  1.00108.68           H  
ATOM    123  HA  ASP   104     -40.482  -2.321  11.871  1.00101.35           H  
ATOM    124  HB2 ASP   104     -38.416  -3.456  10.012  1.00102.25           H  
ATOM    125  HB3 ASP   104     -40.110  -3.172   9.546  1.00102.25           H  
ATOM    126  N   ILE   105     -38.612  -1.554  13.513  1.00124.33           N  
ATOM    127  CA  ILE   105     -37.682  -1.367  14.648  1.00129.91           C  
ATOM    128  C   ILE   105     -37.851  -2.519  15.665  1.00133.53           C  
ATOM    129  O   ILE   105     -38.856  -3.226  15.668  1.00144.52           O  
ATOM    130  CB  ILE   105     -37.864   0.061  15.265  1.00132.56           C  
ATOM    131  CG1 ILE   105     -37.433   1.203  14.312  1.00128.71           C  
ATOM    132  CG2 ILE   105     -37.067   0.321  16.565  1.00135.73           C  
ATOM    133  CD1 ILE   105     -38.353   1.424  13.114  1.00135.78           C  
ATOM    134  H   ILE   105     -39.532  -1.155  13.600  1.00124.33           H  
ATOM    135  HA  ILE   105     -36.660  -1.444  14.271  1.00129.91           H  
ATOM    136  HB  ILE   105     -38.919   0.196  15.508  1.00132.56           H  
ATOM    137 HG12 ILE   105     -37.422   2.145  14.860  1.00128.71           H  
ATOM    138 HG13 ILE   105     -36.419   1.021  13.954  1.00128.71           H  
ATOM    139 HG21 ILE   105     -36.013   0.080  16.416  1.00135.73           H  
ATOM    140 HG22 ILE   105     -37.477  -0.256  17.390  1.00135.73           H  
ATOM    141 HG23 ILE   105     -37.145   1.368  16.860  1.00135.73           H  
ATOM    142 HD11 ILE   105     -39.393   1.261  13.396  1.00135.78           H  
ATOM    143 HD12 ILE   105     -38.062   0.756  12.307  1.00135.78           H  
ATOM    144 HD13 ILE   105     -38.252   2.448  12.767  1.00135.78           H  
ATOM    145  N   GLU   106     -36.940  -2.621  16.637  1.00120.28           N  
ATOM    146  CA  GLU   106     -36.889  -3.702  17.614  1.00130.68           C  
ATOM    147  C   GLU   106     -38.100  -3.720  18.544  1.00147.13           C  
ATOM    148  O   GLU   106     -38.400  -4.770  19.124  1.00128.08           O  
ATOM    149  CB  GLU   106     -35.592  -3.579  18.415  1.00124.91           C  
ATOM    150  CG  GLU   106     -34.525  -4.599  18.040  1.00128.65           C  
ATOM    151  CD  GLU   106     -33.919  -4.349  16.671  1.00119.61           C  
ATOM    152  OE1 GLU   106     -34.384  -3.428  15.968  1.00120.35           O  
ATOM    153  OE2 GLU   106     -32.972  -5.074  16.300  1.00117.60           O1-
ATOM    154  H   GLU   106     -36.315  -1.835  16.745  1.00120.28           H  
ATOM    155  HA  GLU   106     -36.911  -4.648  17.074  1.00130.68           H  
ATOM    156  HB2 GLU   106     -35.183  -2.582  18.252  1.00124.91           H  
ATOM    157  HB3 GLU   106     -35.830  -3.706  19.471  1.00124.91           H  
ATOM    158  HG2 GLU   106     -34.977  -5.591  18.043  1.00128.65           H  
ATOM    159  HG3 GLU   106     -33.730  -4.560  18.784  1.00128.65           H  
ATOM    160  N   CYS   107     -38.789  -2.593  18.697  1.00165.75           N  
ATOM    161  CA  CYS   107     -40.080  -2.502  19.383  1.00174.54           C  
ATOM    162  C   CYS   107     -40.128  -3.360  20.651  1.00182.95           C  
ATOM    163  O   CYS   107     -40.868  -4.339  20.750  1.00195.90           O  
ATOM    164  CB  CYS   107     -41.213  -2.886  18.430  1.00172.29           C  
ATOM    165  SG  CYS   107     -41.146  -4.597  17.821  1.00172.07           S  
ATOM    166  H   CYS   107     -38.397  -1.744  18.315  1.00165.75           H  
ATOM    167  HA  CYS   107     -40.210  -1.466  19.697  1.00174.54           H  
ATOM    168  HB2 CYS   107     -41.174  -2.217  17.570  1.00172.29           H  
ATOM    169  HB3 CYS   107     -42.159  -2.748  18.954  1.00172.29           H  
ATOM    170  HG  CYS   107     -39.994  -4.794  17.173  1.00172.07           H  
ATOM    171  N   PHE   108     -39.325  -2.969  21.638  1.00177.37           N  
ATOM    172  CA  PHE   108     -39.449  -3.546  22.973  1.00166.70           C  
ATOM    173  C   PHE   108     -40.721  -3.000  23.617  1.00159.46           C  
ATOM    174  O   PHE   108     -40.860  -1.784  23.783  1.00146.30           O  
ATOM    175  CB  PHE   108     -38.232  -3.208  23.836  1.00154.47           C  
ATOM    176  CG  PHE   108     -36.927  -3.819  23.363  1.00145.56           C  
ATOM    177  CD1 PHE   108     -36.726  -4.206  22.045  1.00137.48           C  
ATOM    178  CD2 PHE   108     -35.891  -4.001  24.263  1.00151.30           C  
ATOM    179  CE1 PHE   108     -35.521  -4.760  21.646  1.00141.86           C  
ATOM    180  CE2 PHE   108     -34.688  -4.553  23.866  1.00153.62           C  
ATOM    181  CZ  PHE   108     -34.505  -4.931  22.556  1.00148.07           C  
ATOM    182  H   PHE   108     -38.622  -2.266  21.461  1.00177.37           H  
ATOM    183  HA  PHE   108     -39.503  -4.632  22.894  1.00166.70           H  
ATOM    184  HB2 PHE   108     -38.115  -2.124  23.847  1.00154.47           H  
ATOM    185  HB3 PHE   108     -38.426  -3.563  24.848  1.00154.47           H  
ATOM    186  HD1 PHE   108     -37.518  -4.074  21.323  1.00137.48           H  
ATOM    187  HD2 PHE   108     -36.026  -3.706  25.294  1.00151.30           H  
ATOM    188  HE1 PHE   108     -35.380  -5.059  20.618  1.00141.86           H  
ATOM    189  HE2 PHE   108     -33.891  -4.687  24.583  1.00153.62           H  
ATOM    190  HZ  PHE   108     -33.565  -5.361  22.242  1.00148.07           H  
ATOM    191  N   MET   109     -41.651  -3.883  23.981  1.00158.88           N  
ATOM    192  CA  MET   109     -43.003  -3.479  24.362  1.00152.23           C  
ATOM    193  C   MET   109     -43.206  -3.649  25.864  1.00154.09           C  
ATOM    194  O   MET   109     -43.249  -4.777  26.365  1.00139.16           O  
ATOM    195  CB  MET   109     -44.042  -4.286  23.586  1.00138.29           C  
ATOM    196  H   MET   109     -41.413  -4.865  23.994  1.00158.88           H  
ATOM    197  HA  MET   109     -43.132  -2.426  24.114  1.00152.23           H  
ATOM    198  HB1 MET   109     -43.930  -5.345  23.821  1.00138.29           H  
ATOM    199  HB2 MET   109     -43.896  -4.134  22.516  1.00138.29           H  
ATOM    200  HB3 MET   109     -45.043  -3.956  23.866  1.00138.29           H  
ATOM    201  N   VAL   110     -43.350  -2.528  26.574  1.00171.55           N  
ATOM    202  CA  VAL   110     -43.743  -2.584  27.979  1.00175.25           C  
ATOM    203  C   VAL   110     -45.220  -2.941  28.104  1.00191.11           C  
ATOM    204  O   VAL   110     -45.604  -3.747  28.961  1.00198.36           O  
ATOM    205  CB  VAL   110     -43.420  -1.251  28.682  1.00156.15           C  
ATOM    206  CG1 VAL   110     -44.005  -1.217  30.094  1.00161.21           C  
ATOM    207  CG2 VAL   110     -41.920  -1.034  28.755  1.00140.68           C  
ATOM    208  H   VAL   110     -43.186  -1.633  26.136  1.00171.55           H  
ATOM    209  HA  VAL   110     -43.170  -3.367  28.476  1.00175.25           H  
ATOM    210  HB  VAL   110     -43.873  -0.453  28.093  1.00156.15           H  
ATOM    211 HG11 VAL   110     -43.558  -2.012  30.691  1.00161.21           H  
ATOM    212 HG12 VAL   110     -45.084  -1.362  30.044  1.00161.21           H  
ATOM    213 HG13 VAL   110     -43.789  -0.252  30.553  1.00161.21           H  
ATOM    214 HG21 VAL   110     -41.466  -1.831  29.343  1.00140.68           H  
ATOM    215 HG22 VAL   110     -41.715  -0.073  29.226  1.00140.68           H  
ATOM    216 HG23 VAL   110     -41.502  -1.042  27.748  1.00140.68           H  
ATOM    217  N   LEU   111     -46.070  -2.350  27.262  1.00192.54           N  
ATOM    218  CA  LEU   111     -47.511  -2.564  27.334  1.00190.72           C  
ATOM    219  C   LEU   111     -48.078  -2.784  25.940  1.00187.88           C  
ATOM    220  O   LEU   111     -47.617  -2.179  24.968  1.00186.46           O  
ATOM    221  CB  LEU   111     -48.227  -1.373  27.987  1.00181.89           C  
ATOM    222  CG  LEU   111     -47.676  -0.899  29.332  1.00170.27           C  
ATOM    223  CD1 LEU   111     -48.291   0.431  29.739  1.00155.07           C  
ATOM    224  CD2 LEU   111     -47.902  -1.948  30.419  1.00177.11           C  
ATOM    225  H   LEU   111     -45.704  -1.733  26.551  1.00192.54           H  
ATOM    226  HA  LEU   111     -47.680  -3.448  27.949  1.00190.72           H  
ATOM    227  HB2 LEU   111     -48.174  -0.533  27.294  1.00181.89           H  
ATOM    228  HB3 LEU   111     -49.269  -1.655  28.137  1.00181.89           H  
ATOM    229  HG  LEU   111     -46.602  -0.755  29.215  1.00170.27           H  
ATOM    230 HD11 LEU   111     -49.367   0.310  29.862  1.00155.07           H  
ATOM    231 HD12 LEU   111     -48.094   1.174  28.966  1.00155.07           H  
ATOM    232 HD13 LEU   111     -47.853   0.761  30.681  1.00155.07           H  
ATOM    233 HD21 LEU   111     -48.972  -2.108  30.552  1.00177.11           H  
ATOM    234 HD22 LEU   111     -47.467  -1.601  31.356  1.00177.11           H  
ATOM    235 HD23 LEU   111     -47.428  -2.884  30.123  1.00177.11           H  
ATOM    236  N   ASN   112     -49.085  -3.649  25.857  1.00185.73           N  
ATOM    237  CA  ASN   112     -49.816  -3.901  24.619  1.00180.96           C  
ATOM    238  C   ASN   112     -51.271  -4.198  24.979  1.00180.72           C  
ATOM    239  O   ASN   112     -51.554  -4.583  26.111  1.00179.41           O  
ATOM    240  CB  ASN   112     -49.211  -5.078  23.845  1.00177.46           C  
ATOM    241  CG  ASN   112     -47.706  -4.962  23.683  1.00173.68           C  
ATOM    242  OD1 ASN   112     -46.952  -5.146  24.639  1.00175.31           O  
ATOM    243  ND2 ASN   112     -47.261  -4.672  22.466  1.00167.35           N  
ATOM    244  H   ASN   112     -49.357  -4.154  26.688  1.00185.73           H  
ATOM    245  HA  ASN   112     -49.753  -3.024  23.975  1.00180.96           H  
ATOM    246  HB2 ASN   112     -49.666  -5.115  22.856  1.00177.46           H  
ATOM    247  HB3 ASN   112     -49.433  -6.000  24.383  1.00177.46           H  
ATOM    248 HD21 ASN   112     -46.269  -4.595  22.296  1.00167.35           H  
ATOM    249 HD22 ASN   112     -47.915  -4.529  21.710  1.00167.35           H  
ATOM    250  N   PRO   113     -52.208  -4.012  24.033  1.00181.69           N  
ATOM    251  CA  PRO   113     -52.086  -3.431  22.695  1.00178.81           C  
ATOM    252  C   PRO   113     -52.444  -1.947  22.682  1.00179.43           C  
ATOM    253  O   PRO   113     -52.436  -1.321  21.621  1.00181.25           O  
ATOM    254  CB  PRO   113     -53.091  -4.242  21.884  1.00181.84           C  
ATOM    255  CG  PRO   113     -54.194  -4.488  22.858  1.00184.31           C  
ATOM    256  CD  PRO   113     -53.544  -4.604  24.228  1.00181.83           C  
ATOM    257  HA  PRO   113     -51.069  -3.475  22.305  1.00178.81           H  
ATOM    258  HB2 PRO   113     -53.449  -3.675  21.024  1.00181.84           H  
ATOM    259  HB3 PRO   113     -52.653  -5.180  21.544  1.00181.84           H  
ATOM    260  HG2 PRO   113     -54.716  -5.412  22.610  1.00184.31           H  
ATOM    261  HG3 PRO   113     -54.900  -3.657  22.846  1.00184.31           H  
ATOM    262  HD2 PRO   113     -53.466  -5.647  24.534  1.00181.83           H  
ATOM    263  HD3 PRO   113     -54.111  -4.048  24.976  1.00181.83           H  
ATOM    264  N   SER   114     -52.773  -1.400  23.856  1.00178.68           N  
ATOM    265  CA  SER   114     -53.058   0.027  23.955  1.00173.93           C  
ATOM    266  C   SER   114     -51.923   0.837  23.350  1.00180.29           C  
ATOM    267  O   SER   114     -52.149   1.740  22.538  1.00191.77           O  
ATOM    268  CB  SER   114     -53.269   0.425  25.415  1.00165.96           C  
ATOM    269  OG  SER   114     -52.026   0.711  26.037  1.00154.59           O  
ATOM    270  H   SER   114     -52.825  -1.980  24.682  1.00178.68           H  
ATOM    271  HA  SER   114     -53.972   0.236  23.399  1.00173.93           H  
ATOM    272  HB2 SER   114     -53.755  -0.394  25.944  1.00165.96           H  
ATOM    273  HB3 SER   114     -53.903   1.311  25.457  1.00165.96           H  
ATOM    274  HG  SER   114     -51.488  -0.082  25.987  1.00154.59           H  
ATOM    275  N   GLN   115     -50.688   0.528  23.749  1.00176.12           N  
ATOM    276  CA  GLN   115     -49.529   1.143  23.118  1.00176.31           C  
ATOM    277  C   GLN   115     -49.607   0.992  21.605  1.00164.32           C  
ATOM    278  O   GLN   115     -49.599   1.982  20.866  1.00161.00           O  
ATOM    279  CB  GLN   115     -48.244   0.515  23.663  1.00180.41           C  
ATOM    280  H   GLN   115     -50.556  -0.140  24.495  1.00176.12           H  
ATOM    281  HA  GLN   115     -49.521   2.207  23.353  1.00176.31           H  
ATOM    282  HB1 GLN   115     -48.236  -0.551  23.437  1.00180.41           H  
ATOM    283  HB2 GLN   115     -48.199   0.658  24.742  1.00180.41           H  
ATOM    284  HB3 GLN   115     -47.381   0.992  23.197  1.00180.41           H  
ATOM    285  N   GLN   116     -49.666  -0.242  21.097  1.00153.91           N  
ATOM    286  CA  GLN   116     -49.728  -0.478  19.651  1.00150.48           C  
ATOM    287  C   GLN   116     -50.934   0.201  18.999  1.00147.49           C  
ATOM    288  O   GLN   116     -50.776   0.725  17.903  1.00156.70           O  
ATOM    289  CB  GLN   116     -49.744  -1.978  19.354  1.00146.90           C  
ATOM    290  CG  GLN   116     -48.340  -2.577  19.485  1.00155.11           C  
ATOM    291  CD  GLN   116     -48.405  -4.093  19.446  1.00161.17           C  
ATOM    292  OE1 GLN   116     -49.050  -4.707  20.278  1.00161.57           O  
ATOM    293  NE2 GLN   116     -47.685  -4.755  18.569  1.00160.50           N  
ATOM    294  H   GLN   116     -49.672  -1.030  21.721  1.00153.91           H  
ATOM    295  HA  GLN   116     -48.844  -0.039  19.184  1.00150.48           H  
ATOM    296  HB2 GLN   116     -50.438  -2.474  20.035  1.00146.90           H  
ATOM    297  HB3 GLN   116     -50.089  -2.144  18.332  1.00146.90           H  
ATOM    298  HG2 GLN   116     -47.891  -2.282  20.433  1.00155.11           H  
ATOM    299  HG3 GLN   116     -47.712  -2.207  18.673  1.00155.11           H  
ATOM    300 HE21 GLN   116     -47.755  -5.758  18.600  1.00160.50           H  
ATOM    301 HE22 GLN   116     -47.116  -4.278  17.890  1.00160.50           H  
ATOM    302  N   LEU   117     -52.084   0.290  19.674  1.00131.84           N  
ATOM    303  CA  LEU   117     -53.220   1.017  19.119  1.00123.19           C  
ATOM    304  C   LEU   117     -53.052   2.523  19.299  1.00133.02           C  
ATOM    305  O   LEU   117     -53.153   3.289  18.334  1.00133.06           O  
ATOM    306  CB  LEU   117     -54.518   0.539  19.770  1.00 84.97           C  
ATOM    307  H   LEU   117     -52.191  -0.222  20.539  1.00131.84           H  
ATOM    308  HA  LEU   117     -53.266   0.814  18.049  1.00123.19           H  
ATOM    309  HB1 LEU   117     -54.482   0.737  20.841  1.00 84.97           H  
ATOM    310  HB2 LEU   117     -54.635  -0.532  19.603  1.00 84.97           H  
ATOM    311  HB3 LEU   117     -55.362   1.069  19.330  1.00 84.97           H  
ATOM    312  N   ALA   118     -52.781   2.964  20.529  1.00135.26           N  
ATOM    313  CA  ALA   118     -52.763   4.394  20.819  1.00138.59           C  
ATOM    314  C   ALA   118     -51.554   5.081  20.193  1.00135.71           C  
ATOM    315  O   ALA   118     -51.675   6.193  19.665  1.00127.49           O  
ATOM    316  CB  ALA   118     -52.791   4.622  22.330  1.00137.81           C  
ATOM    317  H   ALA   118     -52.587   2.301  21.266  1.00135.26           H  
ATOM    318  HA  ALA   118     -53.655   4.838  20.377  1.00138.59           H  
ATOM    319  HB1 ALA   118     -51.902   4.180  22.781  1.00137.81           H  
ATOM    320  HB2 ALA   118     -53.682   4.156  22.752  1.00137.81           H  
ATOM    321  HB3 ALA   118     -52.809   5.692  22.536  1.00137.81           H  
ATOM    322  N   ILE   119     -50.366   4.483  20.196  1.00127.90           N  
ATOM    323  CA  ILE   119     -49.173   5.087  19.586  1.00108.80           C  
ATOM    324  C   ILE   119     -49.267   5.006  18.050  1.00104.32           C  
ATOM    325  O   ILE   119     -48.791   5.915  17.379  1.00101.10           O  
ATOM    326  CB  ILE   119     -47.856   4.520  20.176  1.00102.67           C  
ATOM    327  CG1 ILE   119     -47.864   4.537  21.728  1.00 99.69           C  
ATOM    328  CG2 ILE   119     -46.644   5.352  19.710  1.00102.56           C  
ATOM    329  CD1 ILE   119     -46.650   3.853  22.369  1.00103.04           C  
ATOM    330  H   ILE   119     -50.287   3.563  20.610  1.00127.90           H  
ATOM    331  HA  ILE   119     -49.175   6.144  19.842  1.00108.80           H  
ATOM    332  HB  ILE   119     -47.732   3.494  19.825  1.00102.67           H  
ATOM    333 HG12 ILE   119     -47.915   5.569  22.080  1.00 99.69           H  
ATOM    334 HG13 ILE   119     -48.748   4.029  22.105  1.00 99.69           H  
ATOM    335 HG21 ILE   119     -46.647   6.330  20.193  1.00102.56           H  
ATOM    336 HG22 ILE   119     -46.669   5.514  18.639  1.00102.56           H  
ATOM    337 HG23 ILE   119     -45.715   4.836  19.946  1.00102.56           H  
ATOM    338 HD11 ILE   119     -45.748   4.443  22.207  1.00103.04           H  
ATOM    339 HD12 ILE   119     -46.517   2.859  21.942  1.00103.04           H  
ATOM    340 HD13 ILE   119     -46.813   3.762  23.443  1.00103.04           H  
ATOM    341  N   ALA   120     -50.008   4.049  17.470  1.00107.82           N  
ATOM    342  CA  ALA   120     -50.280   4.050  16.028  1.00106.02           C  
ATOM    343  C   ALA   120     -51.170   5.221  15.593  1.00120.19           C  
ATOM    344  O   ALA   120     -50.785   5.963  14.689  1.00129.56           O  
ATOM    345  CB  ALA   120     -50.875   2.707  15.593  1.00 93.42           C  
ATOM    346  H   ALA   120     -50.423   3.324  18.038  1.00107.82           H  
ATOM    347  HA  ALA   120     -49.334   4.182  15.504  1.00106.02           H  
ATOM    348  HB1 ALA   120     -51.785   2.493  16.153  1.00 93.42           H  
ATOM    349  HB2 ALA   120     -50.149   1.912  15.758  1.00 93.42           H  
ATOM    350  HB3 ALA   120     -51.117   2.739  14.530  1.00 93.42           H  
ATOM    351  N   VAL   121     -52.314   5.449  16.256  1.00134.04           N  
ATOM    352  CA  VAL   121     -53.166   6.586  15.914  1.00136.06           C  
ATOM    353  C   VAL   121     -52.449   7.890  16.236  1.00138.17           C  
ATOM    354  O   VAL   121     -52.456   8.836  15.438  1.00132.95           O  
ATOM    355  CB  VAL   121     -54.525   6.481  16.640  1.00134.29           C  
ATOM    356  CG1 VAL   121     -54.351   6.443  18.161  1.00134.96           C  
ATOM    357  CG2 VAL   121     -55.454   7.626  16.229  1.00127.53           C  
ATOM    358  H   VAL   121     -52.613   4.793  16.963  1.00134.04           H  
ATOM    359  HA  VAL   121     -53.370   6.574  14.843  1.00136.06           H  
ATOM    360  HB  VAL   121     -54.985   5.540  16.337  1.00134.29           H  
ATOM    361 HG11 VAL   121     -53.892   7.373  18.497  1.00134.96           H  
ATOM    362 HG12 VAL   121     -53.711   5.603  18.432  1.00134.96           H  
ATOM    363 HG13 VAL   121     -55.325   6.326  18.635  1.00134.96           H  
ATOM    364 HG21 VAL   121     -55.011   8.577  16.523  1.00127.53           H  
ATOM    365 HG22 VAL   121     -56.419   7.506  16.722  1.00127.53           H  
ATOM    366 HG23 VAL   121     -55.594   7.609  15.148  1.00127.53           H  
ATOM    367  N   LEU   122     -51.796   7.951  17.397  1.00135.89           N  
ATOM    368  CA  LEU   122     -51.083   9.160  17.793  1.00121.76           C  
ATOM    369  C   LEU   122     -50.013   9.525  16.772  1.00111.88           C  
ATOM    370  O   LEU   122     -49.960  10.662  16.288  1.00120.38           O  
ATOM    371  CB  LEU   122     -50.477   8.956  19.183  1.00121.74           C  
ATOM    372  CG  LEU   122     -49.385   9.902  19.687  1.00125.61           C  
ATOM    373  CD1 LEU   122     -49.480   9.999  21.200  1.00118.67           C  
ATOM    374  CD2 LEU   122     -47.988   9.427  19.287  1.00128.13           C  
ATOM    375  H   LEU   122     -51.794   7.148  18.010  1.00135.89           H  
ATOM    376  HA  LEU   122     -51.786   9.993  17.831  1.00121.76           H  
ATOM    377  HB2 LEU   122     -51.299   9.015  19.897  1.00121.74           H  
ATOM    378  HB3 LEU   122     -50.055   7.951  19.198  1.00121.74           H  
ATOM    379  HG  LEU   122     -49.540  10.879  19.230  1.00125.61           H  
ATOM    380 HD11 LEU   122     -49.322   9.014  21.638  1.00118.67           H  
ATOM    381 HD12 LEU   122     -50.467  10.367  21.479  1.00118.67           H  
ATOM    382 HD13 LEU   122     -48.718  10.687  21.568  1.00118.67           H  
ATOM    383 HD21 LEU   122     -47.797   8.449  19.728  1.00128.13           H  
ATOM    384 HD22 LEU   122     -47.245  10.140  19.646  1.00128.13           H  
ATOM    385 HD23 LEU   122     -47.926   9.355  18.201  1.00128.13           H  
ATOM    386  N   SER   123     -49.174   8.558  16.368  1.00103.86           N  
ATOM    387  CA  SER   123     -48.034   8.847  15.489  1.00105.01           C  
ATOM    388  C   SER   123     -48.534   9.149  14.089  1.00106.88           C  
ATOM    389  O   SER   123     -48.021  10.060  13.440  1.00 97.91           O  
ATOM    390  CB  SER   123     -47.009   7.703  15.452  1.00100.58           C  
ATOM    391  OG  SER   123     -46.252   7.630  16.643  1.00110.54           O  
ATOM    392  H   SER   123     -49.221   7.641  16.802  1.00103.86           H  
ATOM    393  HA  SER   123     -47.522   9.740  15.848  1.00105.01           H  
ATOM    394  HB2 SER   123     -46.305   7.899  14.648  1.00100.58           H  
ATOM    395  HB3 SER   123     -47.509   6.753  15.258  1.00100.58           H  
ATOM    396  HG  SER   123     -45.432   7.162  16.433  1.00110.54           H  
ATOM    397  N   LEU   124     -49.618   8.490  13.661  1.00 99.35           N  
ATOM    398  CA  LEU   124     -50.184   8.781  12.349  1.00111.26           C  
ATOM    399  C   LEU   124     -50.799  10.175  12.318  1.00124.04           C  
ATOM    400  O   LEU   124     -50.621  10.917  11.345  1.00111.60           O  
ATOM    401  CB  LEU   124     -51.229   7.729  11.982  1.00105.15           C  
ATOM    402  CG  LEU   124     -51.894   7.904  10.616  1.00106.68           C  
ATOM    403  CD1 LEU   124     -50.873   7.791   9.494  1.00111.58           C  
ATOM    404  CD2 LEU   124     -53.010   6.893  10.425  1.00109.33           C  
ATOM    405  H   LEU   124     -50.015   7.755  14.230  1.00 99.35           H  
ATOM    406  HA  LEU   124     -49.380   8.752  11.614  1.00111.26           H  
ATOM    407  HB2 LEU   124     -50.741   6.754  11.994  1.00105.15           H  
ATOM    408  HB3 LEU   124     -52.010   7.753  12.741  1.00105.15           H  
ATOM    409  HG  LEU   124     -52.328   8.904  10.580  1.00106.68           H  
ATOM    410 HD11 LEU   124     -50.424   6.798   9.510  1.00111.58           H  
ATOM    411 HD12 LEU   124     -50.096   8.543   9.633  1.00111.58           H  
ATOM    412 HD13 LEU   124     -51.366   7.952   8.536  1.00111.58           H  
ATOM    413 HD21 LEU   124     -52.597   5.885  10.458  1.00109.33           H  
ATOM    414 HD22 LEU   124     -53.489   7.058   9.460  1.00109.33           H  
ATOM    415 HD23 LEU   124     -53.746   7.010  11.221  1.00109.33           H  
ATOM    416  N   THR   125     -51.526  10.547  13.375  1.00137.62           N  
ATOM    417  CA  THR   125     -52.125  11.877  13.433  1.00124.51           C  
ATOM    418  C   THR   125     -51.055  12.960  13.466  1.00117.61           C  
ATOM    419  O   THR   125     -51.182  13.990  12.794  1.00133.27           O  
ATOM    420  CB  THR   125     -53.040  11.997  14.652  1.00122.01           C  
ATOM    421  OG1 THR   125     -52.321  11.638  15.838  1.00131.25           O  
ATOM    422  CG2 THR   125     -54.253  11.096  14.491  1.00118.01           C  
ATOM    423  H   THR   125     -51.662   9.903  14.141  1.00137.62           H  
ATOM    424  HA  THR   125     -52.721  12.019  12.531  1.00124.51           H  
ATOM    425  HB  THR   125     -53.378  13.029  14.736  1.00122.01           H  
ATOM    426 HG21 THR   125     -53.927  10.059  14.406  1.00118.01           H  
ATOM    427 HG22 THR   125     -54.800  11.380  13.592  1.00118.01           H  
ATOM    428 HG23 THR   125     -54.902  11.202  15.361  1.00118.01           H  
ATOM    429  HG1 THR   125     -52.034  10.727  15.740  1.00131.25           H  
ATOM    430  N   LEU   126     -49.995  12.749  14.249  1.00100.86           N  
ATOM    431  CA  LEU   126     -48.889  13.699  14.264  1.00 93.94           C  
ATOM    432  C   LEU   126     -48.289  13.866  12.875  1.00 89.08           C  
ATOM    433  O   LEU   126     -47.984  14.987  12.453  1.00100.33           O  
ATOM    434  CB  LEU   126     -47.815  13.242  15.250  1.00 99.35           C  
ATOM    435  CG  LEU   126     -46.527  14.069  15.240  1.00 83.60           C  
ATOM    436  CD1 LEU   126     -46.830  15.528  15.512  1.00 81.17           C  
ATOM    437  CD2 LEU   126     -45.539  13.532  16.255  1.00 92.93           C  
ATOM    438  H   LEU   126     -49.959  11.926  14.834  1.00100.86           H  
ATOM    439  HA  LEU   126     -49.278  14.665  14.584  1.00 93.94           H  
ATOM    440  HB2 LEU   126     -48.237  13.288  16.254  1.00 99.35           H  
ATOM    441  HB3 LEU   126     -47.555  12.210  15.013  1.00 99.35           H  
ATOM    442  HG  LEU   126     -46.077  13.990  14.250  1.00 83.60           H  
ATOM    443 HD11 LEU   126     -47.282  15.627  16.499  1.00 81.17           H  
ATOM    444 HD12 LEU   126     -47.522  15.902  14.757  1.00 81.17           H  
ATOM    445 HD13 LEU   126     -45.906  16.105  15.475  1.00 81.17           H  
ATOM    446 HD21 LEU   126     -45.970  13.603  17.253  1.00 92.93           H  
ATOM    447 HD22 LEU   126     -44.621  14.119  16.213  1.00 92.93           H  
ATOM    448 HD23 LEU   126     -45.315  12.490  16.028  1.00 92.93           H  
ATOM    449  N   GLY   127     -48.109  12.761  12.152  1.00 99.61           N  
ATOM    450  CA  GLY   127     -47.503  12.844  10.834  1.00103.65           C  
ATOM    451  C   GLY   127     -48.365  13.609   9.846  1.00102.22           C  
ATOM    452  O   GLY   127     -47.883  14.500   9.141  1.00115.36           O  
ATOM    453  H   GLY   127     -48.394  11.865  12.521  1.00 99.61           H  
ATOM    454  HA2 GLY   127     -46.541  13.348  10.922  1.00103.65           H  
ATOM    455  HA3 GLY   127     -47.350  11.833  10.455  1.00103.65           H  
ATOM    456  N   THR   128     -49.656  13.271   9.782  1.00110.01           N  
ATOM    457  CA  THR   128     -50.548  13.933   8.834  1.00123.84           C  
ATOM    458  C   THR   128     -50.728  15.408   9.173  1.00122.93           C  
ATOM    459  O   THR   128     -50.931  16.230   8.271  1.00127.24           O  
ATOM    460  CB  THR   128     -51.907  13.225   8.798  1.00120.75           C  
ATOM    461  OG1 THR   128     -52.767  13.870   7.850  1.00126.49           O  
ATOM    462  CG2 THR   128     -52.572  13.240  10.165  1.00103.49           C  
ATOM    463  H   THR   128     -50.017  12.553  10.394  1.00110.01           H  
ATOM    464  HA  THR   128     -50.090  13.872   7.847  1.00123.84           H  
ATOM    465  HB  THR   128     -51.739  12.189   8.503  1.00120.75           H  
ATOM    466 HG21 THR   128     -52.746  14.270  10.473  1.00103.49           H  
ATOM    467 HG22 THR   128     -51.922  12.749  10.890  1.00103.49           H  
ATOM    468 HG23 THR   128     -53.523  12.710  10.113  1.00103.49           H  
ATOM    469  HG1 THR   128     -52.891  14.777   8.141  1.00126.49           H  
ATOM    470  N   PHE   129     -50.661  15.761  10.457  1.00105.07           N  
ATOM    471  CA  PHE   129     -50.699  17.169  10.838  1.00 99.82           C  
ATOM    472  C   PHE   129     -49.510  17.918  10.253  1.00102.60           C  
ATOM    473  O   PHE   129     -49.650  19.046   9.766  1.00106.33           O  
ATOM    474  CB  PHE   129     -50.714  17.298  12.360  1.00 96.78           C  
ATOM    475  CG  PHE   129     -50.640  18.717  12.854  1.00 99.31           C  
ATOM    476  CD1 PHE   129     -51.412  19.709  12.274  1.00104.58           C  
ATOM    477  CD2 PHE   129     -49.807  19.055  13.909  1.00107.95           C  
ATOM    478  CE1 PHE   129     -51.347  21.016  12.729  1.00113.93           C  
ATOM    479  CE2 PHE   129     -49.737  20.361  14.371  1.00102.64           C  
ATOM    480  CZ  PHE   129     -50.508  21.341  13.780  1.00102.76           C  
ATOM    481  H   PHE   129     -50.584  15.050  11.171  1.00105.07           H  
ATOM    482  HA  PHE   129     -51.609  17.614  10.436  1.00 99.82           H  
ATOM    483  HB2 PHE   129     -51.637  16.853  12.733  1.00 96.78           H  
ATOM    484  HB3 PHE   129     -49.860  16.751  12.760  1.00 96.78           H  
ATOM    485  HD1 PHE   129     -52.073  19.461  11.456  1.00104.58           H  
ATOM    486  HD2 PHE   129     -49.204  18.291  14.378  1.00107.95           H  
ATOM    487  HE1 PHE   129     -51.950  21.781  12.263  1.00113.93           H  
ATOM    488  HE2 PHE   129     -49.080  20.610  15.191  1.00102.64           H  
ATOM    489  HZ  PHE   129     -50.458  22.359  14.137  1.00102.76           H  
ATOM    490  N   THR   130     -48.331  17.295  10.283  1.00106.37           N  
ATOM    491  CA  THR   130     -47.125  17.928   9.758  1.00103.97           C  
ATOM    492  C   THR   130     -47.235  18.149   8.257  1.00 97.47           C  
ATOM    493  O   THR   130     -46.911  19.229   7.748  1.00 78.23           O  
ATOM    494  CB  THR   130     -45.904  17.062  10.065  1.00103.95           C  
ATOM    495  OG1 THR   130     -46.017  16.505  11.381  1.00103.85           O  
ATOM    496  CG2 THR   130     -44.626  17.886   9.966  1.00 95.82           C  
ATOM    497  H   THR   130     -48.271  16.367  10.677  1.00106.37           H  
ATOM    498  HA  THR   130     -47.012  18.898  10.242  1.00103.97           H  
ATOM    499  HB  THR   130     -45.859  16.255   9.333  1.00103.95           H  
ATOM    500 HG21 THR   130     -44.659  18.697  10.693  1.00 95.82           H  
ATOM    501 HG22 THR   130     -44.539  18.302   8.962  1.00 95.82           H  
ATOM    502 HG23 THR   130     -43.766  17.249  10.171  1.00 95.82           H  
ATOM    503  HG1 THR   130     -46.054  17.235  12.003  1.00103.85           H  
ATOM    504  N   VAL   131     -47.672  17.121   7.528  1.00 96.74           N  
ATOM    505  CA  VAL   131     -47.794  17.227   6.077  1.00102.37           C  
ATOM    506  C   VAL   131     -48.705  18.389   5.705  1.00114.49           C  
ATOM    507  O   VAL   131     -48.418  19.150   4.773  1.00125.95           O  
ATOM    508  CB  VAL   131     -48.302  15.898   5.486  1.00 98.05           C  
ATOM    509  CG1 VAL   131     -48.467  16.009   3.971  1.00 88.16           C  
ATOM    510  CG2 VAL   131     -47.352  14.758   5.838  1.00 97.87           C  
ATOM    511  H   VAL   131     -47.923  16.256   7.987  1.00 96.74           H  
ATOM    512  HA  VAL   131     -46.811  17.427   5.652  1.00102.37           H  
ATOM    513  HB  VAL   131     -49.278  15.681   5.922  1.00 98.05           H  
ATOM    514 HG11 VAL   131     -47.501  16.226   3.516  1.00 88.16           H  
ATOM    515 HG12 VAL   131     -49.167  16.812   3.739  1.00 88.16           H  
ATOM    516 HG13 VAL   131     -48.851  15.068   3.577  1.00 88.16           H  
ATOM    517 HG21 VAL   131     -46.370  14.959   5.409  1.00 97.87           H  
ATOM    518 HG22 VAL   131     -47.740  13.823   5.434  1.00 97.87           H  
ATOM    519 HG23 VAL   131     -47.266  14.678   6.921  1.00 97.87           H  
ATOM    520  N   LEU   132     -49.816  18.545   6.424  1.00105.59           N  
ATOM    521  CA  LEU   132     -50.756  19.613   6.105  1.00 98.12           C  
ATOM    522  C   LEU   132     -50.204  20.976   6.502  1.00101.56           C  
ATOM    523  O   LEU   132     -50.335  21.946   5.746  1.00125.71           O  
ATOM    524  CB  LEU   132     -52.095  19.348   6.790  1.00110.59           C  
ATOM    525  CG  LEU   132     -52.874  18.145   6.251  1.00110.12           C  
ATOM    526  CD1 LEU   132     -54.102  17.887   7.107  1.00109.48           C  
ATOM    527  CD2 LEU   132     -53.269  18.363   4.795  1.00 95.93           C  
ATOM    528  H   LEU   132     -50.008  17.921   7.194  1.00105.59           H  
ATOM    529  HA  LEU   132     -50.906  19.625   5.025  1.00 98.12           H  
ATOM    530  HB2 LEU   132     -51.905  19.180   7.850  1.00110.59           H  
ATOM    531  HB3 LEU   132     -52.718  20.235   6.668  1.00110.59           H  
ATOM    532  HG  LEU   132     -52.228  17.268   6.297  1.00110.12           H  
ATOM    533 HD11 LEU   132     -54.760  18.755   7.071  1.00109.48           H  
ATOM    534 HD12 LEU   132     -53.796  17.705   8.137  1.00109.48           H  
ATOM    535 HD13 LEU   132     -54.633  17.014   6.727  1.00109.48           H  
ATOM    536 HD21 LEU   132     -53.917  19.236   4.720  1.00 95.93           H  
ATOM    537 HD22 LEU   132     -53.799  17.484   4.427  1.00 95.93           H  
ATOM    538 HD23 LEU   132     -52.373  18.523   4.195  1.00 95.93           H  
ATOM    539  N   GLU   133     -49.577  21.073   7.675  1.00 86.27           N  
ATOM    540  CA  GLU   133     -49.107  22.375   8.129  1.00 81.90           C  
ATOM    541  C   GLU   133     -47.897  22.839   7.327  1.00 97.73           C  
ATOM    542  O   GLU   133     -47.725  24.045   7.115  1.00116.07           O  
ATOM    543  CB  GLU   133     -48.797  22.333   9.628  1.00 71.70           C  
ATOM    544  CG  GLU   133     -47.397  21.878   9.993  1.00 92.02           C  
ATOM    545  CD  GLU   133     -47.153  21.896  11.491  1.00104.93           C  
ATOM    546  OE1 GLU   133     -46.757  20.853  12.049  1.00116.45           O  
ATOM    547  OE2 GLU   133     -47.365  22.955  12.115  1.00104.17           O1-
ATOM    548  H   GLU   133     -49.430  20.252   8.244  1.00 86.27           H  
ATOM    549  HA  GLU   133     -49.901  23.103   7.964  1.00 81.90           H  
ATOM    550  HB2 GLU   133     -48.940  23.336  10.029  1.00 71.70           H  
ATOM    551  HB3 GLU   133     -49.505  21.650  10.098  1.00 71.70           H  
ATOM    552  HG2 GLU   133     -46.678  22.543   9.513  1.00 92.02           H  
ATOM    553  HG3 GLU   133     -47.253  20.862   9.626  1.00 92.02           H  
ATOM    554  N   ASN   134     -47.057  21.911   6.861  1.00 92.10           N  
ATOM    555  CA  ASN   134     -45.982  22.288   5.952  1.00 83.10           C  
ATOM    556  C   ASN   134     -46.505  22.507   4.540  1.00107.71           C  
ATOM    557  O   ASN   134     -45.935  23.307   3.790  1.00128.75           O  
ATOM    558  CB  ASN   134     -44.878  21.229   5.944  1.00 92.36           C  
ATOM    559  CG  ASN   134     -43.828  21.479   7.009  1.00 93.43           C  
ATOM    560  OD1 ASN   134     -42.983  22.364   6.866  1.00 86.31           O  
ATOM    561  ND2 ASN   134     -43.873  20.699   8.081  1.00 87.36           N  
ATOM    562  H   ASN   134     -47.167  20.946   7.139  1.00 92.10           H  
ATOM    563  HA  ASN   134     -45.563  23.228   6.311  1.00 83.10           H  
ATOM    564  HB2 ASN   134     -44.394  21.235   4.968  1.00 92.36           H  
ATOM    565  HB3 ASN   134     -45.329  20.252   6.121  1.00 92.36           H  
ATOM    566 HD21 ASN   134     -43.196  20.820   8.822  1.00 87.36           H  
ATOM    567 HD22 ASN   134     -44.583  19.985   8.158  1.00 87.36           H  
ATOM    568  N   LEU   135     -47.583  21.817   4.164  1.00115.38           N  
ATOM    569  CA  LEU   135     -48.264  22.143   2.917  1.00113.07           C  
ATOM    570  C   LEU   135     -48.908  23.519   2.997  1.00105.73           C  
ATOM    571  O   LEU   135     -49.015  24.219   1.983  1.00 97.73           O  
ATOM    572  CB  LEU   135     -49.313  21.071   2.602  1.00101.64           C  
ATOM    573  CG  LEU   135     -50.034  21.106   1.250  1.00100.56           C  
ATOM    574  CD1 LEU   135     -49.059  21.302   0.098  1.00105.68           C  
ATOM    575  CD2 LEU   135     -50.820  19.814   1.055  1.00100.26           C  
ATOM    576  H   LEU   135     -47.927  21.066   4.745  1.00115.38           H  
ATOM    577  HA  LEU   135     -47.530  22.163   2.112  1.00113.07           H  
ATOM    578  HB2 LEU   135     -48.813  20.105   2.671  1.00101.64           H  
ATOM    579  HB3 LEU   135     -50.080  21.140   3.373  1.00101.64           H  
ATOM    580  HG  LEU   135     -50.717  21.956   1.253  1.00100.56           H  
ATOM    581 HD11 LEU   135     -48.360  20.467   0.067  1.00105.68           H  
ATOM    582 HD12 LEU   135     -48.508  22.232   0.243  1.00105.68           H  
ATOM    583 HD13 LEU   135     -49.611  21.350  -0.841  1.00105.68           H  
ATOM    584 HD21 LEU   135     -50.134  18.967   1.052  1.00100.26           H  
ATOM    585 HD22 LEU   135     -51.353  19.853   0.104  1.00100.26           H  
ATOM    586 HD23 LEU   135     -51.537  19.698   1.868  1.00100.26           H  
ATOM    587  N   LEU   136     -49.331  23.927   4.196  1.00 87.81           N  
ATOM    588  CA  LEU   136     -49.897  25.258   4.377  1.00 88.91           C  
ATOM    589  C   LEU   136     -48.839  26.336   4.177  1.00107.47           C  
ATOM    590  O   LEU   136     -49.111  27.377   3.566  1.00116.66           O  
ATOM    591  CB  LEU   136     -50.520  25.365   5.770  1.00 94.65           C  
ATOM    592  CG  LEU   136     -51.282  26.647   6.118  1.00 89.95           C  
ATOM    593  CD1 LEU   136     -52.506  26.807   5.233  1.00 88.49           C  
ATOM    594  CD2 LEU   136     -51.685  26.642   7.586  1.00 78.28           C  
ATOM    595  H   LEU   136     -49.258  23.305   4.988  1.00 87.81           H  
ATOM    596  HA  LEU   136     -50.672  25.414   3.627  1.00 88.91           H  
ATOM    597  HB2 LEU   136     -51.217  24.534   5.879  1.00 94.65           H  
ATOM    598  HB3 LEU   136     -49.713  25.260   6.495  1.00 94.65           H  
ATOM    599  HG  LEU   136     -50.621  27.495   5.940  1.00 89.95           H  
ATOM    600 HD11 LEU   136     -53.183  25.968   5.394  1.00 88.49           H  
ATOM    601 HD12 LEU   136     -52.198  26.829   4.187  1.00 88.49           H  
ATOM    602 HD13 LEU   136     -53.015  27.738   5.482  1.00 88.49           H  
ATOM    603 HD21 LEU   136     -52.347  25.798   7.779  1.00 78.28           H  
ATOM    604 HD22 LEU   136     -52.202  27.572   7.824  1.00 78.28           H  
ATOM    605 HD23 LEU   136     -50.793  26.554   8.207  1.00 78.28           H  
ATOM    606  N   VAL   137     -47.625  26.106   4.683  1.00105.25           N  
ATOM    607  CA  VAL   137     -46.539  27.062   4.483  1.00 89.42           C  
ATOM    608  C   VAL   137     -46.203  27.169   3.002  1.00 90.17           C  
ATOM    609  O   VAL   137     -46.034  28.269   2.462  1.00 87.27           O  
ATOM    610  CB  VAL   137     -45.308  26.654   5.317  1.00 89.51           C  
ATOM    611  CG1 VAL   137     -44.158  27.631   5.107  1.00 93.53           C  
ATOM    612  CG2 VAL   137     -45.668  26.581   6.795  1.00 83.76           C  
ATOM    613  H   VAL   137     -47.456  25.262   5.211  1.00105.25           H  
ATOM    614  HA  VAL   137     -46.859  28.046   4.826  1.00 89.42           H  
ATOM    615  HB  VAL   137     -44.987  25.668   4.981  1.00 89.51           H  
ATOM    616 HG11 VAL   137     -44.460  28.625   5.438  1.00 93.53           H  
ATOM    617 HG12 VAL   137     -43.897  27.663   4.049  1.00 93.53           H  
ATOM    618 HG13 VAL   137     -43.293  27.303   5.684  1.00 93.53           H  
ATOM    619 HG21 VAL   137     -45.991  27.564   7.139  1.00 83.76           H  
ATOM    620 HG22 VAL   137     -44.795  26.264   7.366  1.00 83.76           H  
ATOM    621 HG23 VAL   137     -46.476  25.863   6.937  1.00 83.76           H  
ATOM    622  N   LEU   138     -46.103  26.024   2.322  1.00108.17           N  
ATOM    623  CA  LEU   138     -45.851  26.029   0.885  1.00116.26           C  
ATOM    624  C   LEU   138     -46.920  26.808   0.128  1.00129.12           C  
ATOM    625  O   LEU   138     -46.638  27.371  -0.937  1.00128.17           O  
ATOM    626  CB  LEU   138     -45.791  24.596   0.353  1.00119.07           C  
ATOM    627  CG  LEU   138     -44.420  23.933   0.186  1.00115.65           C  
ATOM    628  CD1 LEU   138     -43.643  24.569  -0.958  1.00114.58           C  
ATOM    629  CD2 LEU   138     -43.617  23.982   1.476  1.00108.07           C  
ATOM    630  H   LEU   138     -46.203  25.144   2.808  1.00108.17           H  
ATOM    631  HA  LEU   138     -44.893  26.523   0.723  1.00116.26           H  
ATOM    632  HB2 LEU   138     -46.367  23.975   1.039  1.00119.07           H  
ATOM    633  HB3 LEU   138     -46.269  24.596  -0.626  1.00119.07           H  
ATOM    634  HG  LEU   138     -44.592  22.885  -0.058  1.00115.65           H  
ATOM    635 HD11 LEU   138     -43.460  25.620  -0.733  1.00114.58           H  
ATOM    636 HD12 LEU   138     -44.221  24.489  -1.878  1.00114.58           H  
ATOM    637 HD13 LEU   138     -42.691  24.053  -1.081  1.00114.58           H  
ATOM    638 HD21 LEU   138     -43.429  25.021   1.748  1.00108.07           H  
ATOM    639 HD22 LEU   138     -42.668  23.467   1.333  1.00108.07           H  
ATOM    640 HD23 LEU   138     -44.179  23.494   2.273  1.00108.07           H  
ATOM    641  N   CYS   139     -48.146  26.849   0.651  1.00138.44           N  
ATOM    642  CA  CYS   139     -49.244  27.479  -0.077  1.00140.15           C  
ATOM    643  C   CYS   139     -49.134  28.998  -0.033  1.00128.63           C  
ATOM    644  O   CYS   139     -49.139  29.663  -1.077  1.00132.23           O  
ATOM    645  CB  CYS   139     -50.583  27.023   0.505  1.00145.37           C  
ATOM    646  SG  CYS   139     -51.903  26.814  -0.719  1.00151.84           S  
ATOM    647  H   CYS   139     -48.318  26.439   1.558  1.00138.44           H  
ATOM    648  HA  CYS   139     -49.184  27.171  -1.121  1.00140.15           H  
ATOM    649  HB2 CYS   139     -50.908  27.766   1.233  1.00145.37           H  
ATOM    650  HB3 CYS   139     -50.429  26.067   1.006  1.00145.37           H  
ATOM    651  HG  CYS   139     -52.114  27.973  -1.349  1.00151.84           H  
ATOM    652  N   VAL   140     -49.029  29.567   1.170  1.00109.80           N  
ATOM    653  CA  VAL   140     -49.041  31.020   1.319  1.00110.53           C  
ATOM    654  C   VAL   140     -47.870  31.660   0.587  1.00111.32           C  
ATOM    655  O   VAL   140     -47.961  32.812   0.142  1.00114.71           O  
ATOM    656  CB  VAL   140     -49.046  31.398   2.814  1.00109.17           C  
ATOM    657  CG1 VAL   140     -50.332  30.927   3.470  1.00111.22           C  
ATOM    658  CG2 VAL   140     -47.832  30.813   3.525  1.00109.05           C  
ATOM    659  H   VAL   140     -48.940  28.984   1.990  1.00109.80           H  
ATOM    660  HA  VAL   140     -49.953  31.407   0.864  1.00110.53           H  
ATOM    661  HB  VAL   140     -48.991  32.484   2.896  1.00109.17           H  
ATOM    662 HG11 VAL   140     -50.401  29.842   3.396  1.00111.22           H  
ATOM    663 HG12 VAL   140     -51.184  31.381   2.965  1.00111.22           H  
ATOM    664 HG13 VAL   140     -50.333  31.221   4.520  1.00111.22           H  
ATOM    665 HG21 VAL   140     -47.861  29.725   3.458  1.00109.05           H  
ATOM    666 HG22 VAL   140     -47.844  31.113   4.572  1.00109.05           H  
ATOM    667 HG23 VAL   140     -46.921  31.181   3.052  1.00109.05           H  
ATOM    668  N   ILE   141     -46.759  30.938   0.442  1.00107.90           N  
ATOM    669  CA  ILE   141     -45.596  31.498  -0.243  1.00103.73           C  
ATOM    670  C   ILE   141     -45.843  31.545  -1.747  1.00 99.55           C  
ATOM    671  O   ILE   141     -45.744  32.603  -2.378  1.00100.03           O  
ATOM    672  CB  ILE   141     -44.328  30.696   0.098  1.00 94.76           C  
ATOM    673  CG1 ILE   141     -44.019  30.850   1.589  1.00 80.86           C  
ATOM    674  CG2 ILE   141     -43.147  31.161  -0.758  1.00 99.32           C  
ATOM    675  CD1 ILE   141     -42.780  30.129   2.063  1.00 70.12           C  
ATOM    676  H   ILE   141     -46.721  29.998   0.809  1.00107.90           H  
ATOM    677  HA  ILE   141     -45.440  32.519   0.103  1.00103.73           H  
ATOM    678  HB  ILE   141     -44.499  29.642  -0.123  1.00 94.76           H  
ATOM    679 HG12 ILE   141     -43.893  31.912   1.800  1.00 80.86           H  
ATOM    680 HG13 ILE   141     -44.869  30.465   2.152  1.00 80.86           H  
ATOM    681 HG21 ILE   141     -42.948  32.214  -0.561  1.00 99.32           H  
ATOM    682 HG22 ILE   141     -43.387  31.027  -1.812  1.00 99.32           H  
ATOM    683 HG23 ILE   141     -42.264  30.572  -0.508  1.00 99.32           H  
ATOM    684 HD11 ILE   141     -41.913  30.496   1.514  1.00 70.12           H  
ATOM    685 HD12 ILE   141     -42.893  29.059   1.890  1.00 70.12           H  
ATOM    686 HD13 ILE   141     -42.639  30.311   3.129  1.00 70.12           H  
ATOM    687  N   LEU   142     -46.161  30.395  -2.344  1.00116.64           N  
ATOM    688  CA  LEU   142     -46.459  30.367  -3.773  1.00119.35           C  
ATOM    689  C   LEU   142     -47.694  31.197  -4.102  1.00138.60           C  
ATOM    690  O   LEU   142     -47.813  31.712  -5.220  1.00132.81           O  
ATOM    691  CB  LEU   142     -46.664  28.929  -4.249  1.00108.66           C  
ATOM    692  CG  LEU   142     -45.517  27.938  -4.038  1.00118.56           C  
ATOM    693  CD1 LEU   142     -45.849  26.597  -4.679  1.00120.29           C  
ATOM    694  CD2 LEU   142     -44.204  28.476  -4.588  1.00127.99           C  
ATOM    695  H   LEU   142     -46.196  29.541  -1.806  1.00116.64           H  
ATOM    696  HA  LEU   142     -45.606  30.803  -4.293  1.00119.35           H  
ATOM    697  HB2 LEU   142     -47.535  28.534  -3.726  1.00108.66           H  
ATOM    698  HB3 LEU   142     -46.868  28.966  -5.319  1.00108.66           H  
ATOM    699  HG  LEU   142     -45.396  27.798  -2.964  1.00118.56           H  
ATOM    700 HD11 LEU   142     -45.972  26.728  -5.754  1.00120.29           H  
ATOM    701 HD12 LEU   142     -46.773  26.209  -4.252  1.00120.29           H  
ATOM    702 HD13 LEU   142     -45.038  25.893  -4.490  1.00120.29           H  
ATOM    703 HD21 LEU   142     -44.295  28.627  -5.663  1.00127.99           H  
ATOM    704 HD22 LEU   142     -43.406  27.761  -4.387  1.00127.99           H  
ATOM    705 HD23 LEU   142     -43.970  29.426  -4.106  1.00127.99           H  
ATOM    706  N   HIS   143     -48.621  31.327  -3.153  1.00160.82           N  
ATOM    707  CA  HIS   143     -49.851  32.072  -3.405  1.00178.60           C  
ATOM    708  C   HIS   143     -49.578  33.559  -3.594  1.00176.67           C  
ATOM    709  O   HIS   143     -50.095  34.174  -4.536  1.00186.57           O  
ATOM    710  CB  HIS   143     -50.840  31.854  -2.258  1.00192.98           C  
ATOM    711  CG  HIS   143     -51.816  32.976  -2.076  1.00205.73           C  
ATOM    712  ND1 HIS   143     -52.937  33.126  -2.867  1.00210.65           N  
ATOM    713  CD2 HIS   143     -51.841  34.002  -1.192  1.00206.60           C  
ATOM    714  CE1 HIS   143     -53.608  34.196  -2.478  1.00210.86           C  
ATOM    715  NE2 HIS   143     -52.965  34.744  -1.463  1.00207.59           N  
ATOM    716  H   HIS   143     -48.471  30.904  -2.248  1.00160.82           H  
ATOM    717  HA  HIS   143     -50.287  31.697  -4.331  1.00178.60           H  
ATOM    718  HB2 HIS   143     -50.273  31.739  -1.334  1.00192.98           H  
ATOM    719  HB3 HIS   143     -51.400  30.940  -2.457  1.00192.98           H  
ATOM    720  HD2 HIS   143     -51.114  34.200  -0.418  1.00206.60           H  
ATOM    721  HE2 HIS   143     -53.253  35.576  -0.967  1.00207.59           H  
ATOM    722  HE1 HIS   143     -54.526  34.559  -2.916  1.00210.86           H  
ATOM    723  N   SER   144     -48.773  34.154  -2.718  1.00166.52           N  
ATOM    724  CA  SER   144     -48.573  35.595  -2.705  1.00161.22           C  
ATOM    725  C   SER   144     -47.264  35.955  -3.394  1.00158.20           C  
ATOM    726  O   SER   144     -46.242  35.285  -3.210  1.00160.01           O  
ATOM    727  CB  SER   144     -48.579  36.138  -1.272  1.00147.11           C  
ATOM    728  OG  SER   144     -47.304  36.008  -0.663  1.00129.46           O  
ATOM    729  H   SER   144     -48.285  33.586  -2.040  1.00166.52           H  
ATOM    730  HA  SER   144     -49.398  36.055  -3.248  1.00161.22           H  
ATOM    731  HB2 SER   144     -49.310  35.582  -0.685  1.00147.11           H  
ATOM    732  HB3 SER   144     -48.856  37.192  -1.293  1.00147.11           H  
ATOM    733  HG  SER   144     -47.080  35.074  -0.654  1.00129.46           H  
ATOM    734  N   ARG   145     -47.307  37.026  -4.188  1.00151.41           N  
ATOM    735  CA  ARG   145     -46.148  37.472  -4.949  1.00138.12           C  
ATOM    736  C   ARG   145     -45.203  38.318  -4.106  1.00128.51           C  
ATOM    737  O   ARG   145     -44.004  38.381  -4.398  1.00138.18           O  
ATOM    738  CB  ARG   145     -46.627  38.254  -6.167  1.00135.85           C  
ATOM    739  CG  ARG   145     -45.557  38.661  -7.165  1.00139.87           C  
ATOM    740  CD  ARG   145     -46.175  39.525  -8.260  1.00141.05           C  
ATOM    741  NE  ARG   145     -47.440  38.967  -8.742  1.00141.85           N  
ATOM    742  CZ  ARG   145     -48.644  39.289  -8.268  1.00137.48           C  
ATOM    743  NH1 ARG   145     -49.728  38.716  -8.774  1.00128.51           N  
ATOM    744  NH2 ARG   145     -48.776  40.177  -7.291  1.00138.02           N1+
ATOM    745  H   ARG   145     -48.170  37.544  -4.263  1.00151.41           H  
ATOM    746  HA  ARG   145     -45.585  36.594  -5.268  1.00138.12           H  
ATOM    747  HB2 ARG   145     -47.356  37.638  -6.693  1.00135.85           H  
ATOM    748  HB3 ARG   145     -47.110  39.163  -5.809  1.00135.85           H  
ATOM    749  HG2 ARG   145     -45.121  37.767  -7.612  1.00139.87           H  
ATOM    750  HG3 ARG   145     -44.780  39.227  -6.653  1.00139.87           H  
ATOM    751  HD2 ARG   145     -45.477  39.588  -9.095  1.00141.05           H  
ATOM    752  HD3 ARG   145     -46.357  40.523  -7.862  1.00141.05           H  
ATOM    753  HE  ARG   145     -47.398  38.289  -9.489  1.00141.85           H  
ATOM    754 HH11 ARG   145     -50.641  38.957  -8.415  1.00128.51           H  
ATOM    755 HH12 ARG   145     -49.640  38.039  -9.518  1.00128.51           H  
ATOM    756 HH21 ARG   145     -47.958  40.618  -6.896  1.00138.02           H  
ATOM    757 HH22 ARG   145     -49.694  40.412  -6.942  1.00138.02           H  
ATOM    758  N   SER   146     -45.722  38.971  -3.066  1.00109.37           N  
ATOM    759  CA  SER   146     -44.883  39.764  -2.180  1.00110.19           C  
ATOM    760  C   SER   146     -43.865  38.921  -1.421  1.00125.06           C  
ATOM    761  O   SER   146     -42.956  39.488  -0.805  1.00119.69           O  
ATOM    762  CB  SER   146     -45.765  40.525  -1.187  1.00114.77           C  
ATOM    763  OG  SER   146     -46.532  39.628  -0.405  1.00124.34           O  
ATOM    764  H   SER   146     -46.714  38.914  -2.890  1.00109.37           H  
ATOM    765  HA  SER   146     -44.322  40.461  -2.802  1.00110.19           H  
ATOM    766  HB2 SER   146     -46.436  41.184  -1.738  1.00114.77           H  
ATOM    767  HB3 SER   146     -45.131  41.120  -0.530  1.00114.77           H  
ATOM    768  HG  SER   146     -47.081  39.116  -1.004  1.00124.34           H  
ATOM    769  N   LEU   147     -43.990  37.596  -1.452  1.00127.76           N  
ATOM    770  CA  LEU   147     -43.082  36.703  -0.741  1.00118.43           C  
ATOM    771  C   LEU   147     -42.231  35.849  -1.666  1.00112.47           C  
ATOM    772  O   LEU   147     -41.059  35.615  -1.369  1.00112.17           O  
ATOM    773  CB  LEU   147     -43.875  35.788   0.200  1.00117.69           C  
ATOM    774  CG  LEU   147     -44.801  36.471   1.210  1.00106.19           C  
ATOM    775  CD1 LEU   147     -45.529  35.425   2.033  1.00106.77           C  
ATOM    776  CD2 LEU   147     -44.033  37.420   2.114  1.00 94.74           C  
ATOM    777  H   LEU   147     -44.744  37.193  -1.989  1.00127.76           H  
ATOM    778  HA  LEU   147     -42.403  37.343  -0.177  1.00118.43           H  
ATOM    779  HB2 LEU   147     -44.488  35.131  -0.418  1.00117.69           H  
ATOM    780  HB3 LEU   147     -43.157  35.191   0.762  1.00117.69           H  
ATOM    781  HG  LEU   147     -45.529  37.064   0.656  1.00106.19           H  
ATOM    782 HD11 LEU   147     -44.804  34.830   2.588  1.00106.77           H  
ATOM    783 HD12 LEU   147     -46.101  34.775   1.370  1.00106.77           H  
ATOM    784 HD13 LEU   147     -46.206  35.917   2.731  1.00106.77           H  
ATOM    785 HD21 LEU   147     -43.293  36.859   2.685  1.00 94.74           H  
ATOM    786 HD22 LEU   147     -44.726  37.908   2.800  1.00 94.74           H  
ATOM    787 HD23 LEU   147     -43.530  38.173   1.508  1.00 94.74           H  
ATOM    788  N   ARG   148     -42.783  35.378  -2.788  1.00114.79           N  
ATOM    789  CA  ARG   148     -41.998  34.575  -3.721  1.00126.90           C  
ATOM    790  C   ARG   148     -41.000  35.405  -4.515  1.00137.13           C  
ATOM    791  O   ARG   148     -40.249  34.838  -5.316  1.00129.04           O  
ATOM    792  CB  ARG   148     -42.918  33.805  -4.678  1.00128.14           C  
ATOM    793  CG  ARG   148     -43.871  34.664  -5.494  1.00134.86           C  
ATOM    794  CD  ARG   148     -44.905  33.807  -6.236  1.00151.59           C  
ATOM    795  NE  ARG   148     -46.060  34.578  -6.705  1.00152.53           N  
ATOM    796  CZ  ARG   148     -46.301  34.916  -7.971  1.00137.79           C  
ATOM    797  NH1 ARG   148     -45.474  34.558  -8.943  1.00134.48           N  
ATOM    798  NH2 ARG   148     -47.389  35.615  -8.269  1.00129.84           N1+
ATOM    799  H   ARG   148     -43.752  35.578  -2.992  1.00114.79           H  
ATOM    800  HA  ARG   148     -41.427  33.868  -3.119  1.00126.90           H  
ATOM    801  HB2 ARG   148     -42.290  33.247  -5.372  1.00128.14           H  
ATOM    802  HB3 ARG   148     -43.514  33.110  -4.087  1.00128.14           H  
ATOM    803  HG2 ARG   148     -43.297  35.236  -6.223  1.00134.86           H  
ATOM    804  HG3 ARG   148     -44.393  35.349  -4.825  1.00134.86           H  
ATOM    805  HD2 ARG   148     -45.259  33.028  -5.560  1.00151.59           H  
ATOM    806  HD3 ARG   148     -44.421  33.347  -7.098  1.00151.59           H  
ATOM    807  HE  ARG   148     -46.729  34.878  -6.010  1.00152.53           H  
ATOM    808 HH11 ARG   148     -45.674  34.819  -9.898  1.00134.48           H  
ATOM    809 HH12 ARG   148     -44.643  34.026  -8.728  1.00134.48           H  
ATOM    810 HH21 ARG   148     -48.029  35.889  -7.538  1.00129.84           H  
ATOM    811 HH22 ARG   148     -47.576  35.874  -9.227  1.00129.84           H  
ATOM    812  N   CYS   149     -40.974  36.725  -4.319  1.00150.46           N  
ATOM    813  CA  CYS   149     -39.920  37.571  -4.854  1.00151.03           C  
ATOM    814  C   CYS   149     -38.849  37.882  -3.818  1.00139.19           C  
ATOM    815  O   CYS   149     -37.782  38.386  -4.185  1.00146.25           O  
ATOM    816  CB  CYS   149     -40.508  38.883  -5.393  1.00155.81           C  
ATOM    817  SG  CYS   149     -41.634  38.681  -6.799  1.00165.69           S  
ATOM    818  H   CYS   149     -41.714  37.151  -3.780  1.00150.46           H  
ATOM    819  HA  CYS   149     -39.449  37.016  -5.665  1.00151.03           H  
ATOM    820  HB2 CYS   149     -39.683  39.522  -5.708  1.00155.81           H  
ATOM    821  HB3 CYS   149     -41.056  39.368  -4.585  1.00155.81           H  
ATOM    822  HG  CYS   149     -40.987  38.087  -7.806  1.00165.69           H  
ATOM    823  N   ARG   150     -39.104  37.588  -2.543  1.00118.88           N  
ATOM    824  CA  ARG   150     -38.124  37.802  -1.489  1.00112.69           C  
ATOM    825  C   ARG   150     -37.120  36.647  -1.470  1.00109.03           C  
ATOM    826  O   ARG   150     -37.516  35.484  -1.579  1.00 94.58           O  
ATOM    827  CB  ARG   150     -38.816  37.897  -0.131  1.00102.30           C  
ATOM    828  CG  ARG   150     -39.874  38.988  -0.035  1.00 87.10           C  
ATOM    829  CD  ARG   150     -39.335  40.232   0.653  1.00 84.35           C  
ATOM    830  NE  ARG   150     -39.010  39.989   2.056  1.00 93.73           N  
ATOM    831  CZ  ARG   150     -39.865  40.122   3.066  1.00101.82           C  
ATOM    832  NH1 ARG   150     -41.117  40.498   2.844  1.00103.24           N  
ATOM    833  NH2 ARG   150     -39.467  39.877   4.306  1.00 98.60           N1+
ATOM    834  H   ARG   150     -40.007  37.205  -2.300  1.00118.88           H  
ATOM    835  HA  ARG   150     -37.598  38.736  -1.686  1.00112.69           H  
ATOM    836  HB2 ARG   150     -39.296  36.940   0.074  1.00102.30           H  
ATOM    837  HB3 ARG   150     -38.056  38.092   0.625  1.00102.30           H  
ATOM    838  HG2 ARG   150     -40.723  38.609   0.534  1.00 87.10           H  
ATOM    839  HG3 ARG   150     -40.200  39.254  -1.041  1.00 87.10           H  
ATOM    840  HD2 ARG   150     -40.089  41.017   0.599  1.00 84.35           H  
ATOM    841  HD3 ARG   150     -38.433  40.558   0.135  1.00 84.35           H  
ATOM    842  HE  ARG   150     -38.067  39.700   2.275  1.00 93.73           H  
ATOM    843 HH11 ARG   150     -41.759  40.596   3.617  1.00103.24           H  
ATOM    844 HH12 ARG   150     -41.429  40.686   1.902  1.00103.24           H  
ATOM    845 HH21 ARG   150     -38.515  39.590   4.484  1.00 98.60           H  
ATOM    846 HH22 ARG   150     -40.116  39.977   5.074  1.00 98.60           H  
ATOM    847  N   PRO   151     -35.817  36.925  -1.335  1.00115.60           N  
ATOM    848  CA  PRO   151     -34.857  35.819  -1.183  1.00110.25           C  
ATOM    849  C   PRO   151     -34.945  35.132   0.167  1.00111.40           C  
ATOM    850  O   PRO   151     -34.486  33.991   0.294  1.00115.86           O  
ATOM    851  CB  PRO   151     -33.490  36.499  -1.374  1.00115.36           C  
ATOM    852  CG  PRO   151     -33.789  37.888  -1.886  1.00123.26           C  
ATOM    853  CD  PRO   151     -35.134  38.230  -1.345  1.00125.68           C  
ATOM    854  HA  PRO   151     -35.050  35.019  -1.898  1.00110.25           H  
ATOM    855  HB2 PRO   151     -32.957  36.551  -0.425  1.00115.36           H  
ATOM    856  HB3 PRO   151     -32.890  35.948  -2.098  1.00115.36           H  
ATOM    857  HG2 PRO   151     -33.803  37.897  -2.976  1.00123.26           H  
ATOM    858  HG3 PRO   151     -33.043  38.596  -1.526  1.00123.26           H  
ATOM    859  HD2 PRO   151     -35.650  38.939  -1.993  1.00125.68           H  
ATOM    860  HD3 PRO   151     -35.061  38.643  -0.340  1.00125.68           H  
ATOM    861  N   SER   152     -35.523  35.789   1.177  1.00106.29           N  
ATOM    862  CA  SER   152     -35.627  35.184   2.500  1.00 84.49           C  
ATOM    863  C   SER   152     -36.687  34.091   2.541  1.00 84.99           C  
ATOM    864  O   SER   152     -36.593  33.172   3.363  1.00 73.15           O  
ATOM    865  CB  SER   152     -35.938  36.262   3.538  1.00 64.32           C  
ATOM    866  OG  SER   152     -37.106  36.971   3.180  1.00105.21           O  
ATOM    867  H   SER   152     -35.892  36.716   1.022  1.00106.29           H  
ATOM    868  HA  SER   152     -34.669  34.718   2.733  1.00 84.49           H  
ATOM    869  HB2 SER   152     -35.100  36.957   3.595  1.00 64.32           H  
ATOM    870  HB3 SER   152     -36.087  35.792   4.510  1.00 64.32           H  
ATOM    871  HG  SER   152     -36.950  37.374   2.323  1.00105.21           H  
ATOM    872  N   TYR   153     -37.695  34.167   1.674  1.00 86.21           N  
ATOM    873  CA  TYR   153     -38.732  33.145   1.619  1.00 95.54           C  
ATOM    874  C   TYR   153     -38.401  32.013   0.657  1.00101.62           C  
ATOM    875  O   TYR   153     -39.096  30.991   0.666  1.00 90.05           O  
ATOM    876  CB  TYR   153     -40.077  33.777   1.249  1.00 91.80           C  
ATOM    877  CG  TYR   153     -40.614  34.627   2.371  1.00 99.47           C  
ATOM    878  CD1 TYR   153     -40.263  35.961   2.483  1.00109.02           C  
ATOM    879  CD2 TYR   153     -41.441  34.084   3.345  1.00 93.76           C  
ATOM    880  CE1 TYR   153     -40.733  36.740   3.519  1.00108.00           C  
ATOM    881  CE2 TYR   153     -41.920  34.854   4.388  1.00 87.92           C  
ATOM    882  CZ  TYR   153     -41.559  36.183   4.471  1.00111.54           C  
ATOM    883  OH  TYR   153     -42.027  36.967   5.501  1.00138.74           O  
ATOM    884  H   TYR   153     -37.743  34.952   1.039  1.00 86.21           H  
ATOM    885  HA  TYR   153     -38.792  32.704   2.614  1.00 95.54           H  
ATOM    886  HB2 TYR   153     -39.943  34.401   0.365  1.00 91.80           H  
ATOM    887  HB3 TYR   153     -40.792  32.985   1.030  1.00 91.80           H  
ATOM    888  HD1 TYR   153     -39.608  36.400   1.744  1.00109.02           H  
ATOM    889  HD2 TYR   153     -41.715  33.041   3.286  1.00 93.76           H  
ATOM    890  HE1 TYR   153     -40.455  37.782   3.584  1.00108.00           H  
ATOM    891  HE2 TYR   153     -42.572  34.419   5.131  1.00 87.92           H  
ATOM    892  HH  TYR   153     -42.602  36.517   6.125  1.00138.74           H  
ATOM    893  N   HIS   154     -37.370  32.166  -0.174  1.00 98.57           N  
ATOM    894  CA  HIS   154     -36.771  31.005  -0.815  1.00 91.70           C  
ATOM    895  C   HIS   154     -36.036  30.127   0.184  1.00 95.50           C  
ATOM    896  O   HIS   154     -35.708  28.980  -0.142  1.00 98.96           O  
ATOM    897  CB  HIS   154     -35.812  31.443  -1.919  1.00 80.16           C  
ATOM    898  CG  HIS   154     -36.502  31.951  -3.143  1.00 89.52           C  
ATOM    899  ND1 HIS   154     -36.989  33.236  -3.243  1.00 99.30           N  
ATOM    900  CD2 HIS   154     -36.802  31.342  -4.314  1.00 97.21           C  
ATOM    901  CE1 HIS   154     -37.552  33.400  -4.427  1.00103.13           C  
ATOM    902  NE2 HIS   154     -37.453  32.265  -5.096  1.00105.10           N  
ATOM    903  H   HIS   154     -37.004  33.089  -0.358  1.00 98.57           H  
ATOM    904  HA  HIS   154     -37.582  30.419  -1.250  1.00 91.70           H  
ATOM    905  HB2 HIS   154     -35.196  30.588  -2.200  1.00 80.16           H  
ATOM    906  HB3 HIS   154     -35.175  32.236  -1.528  1.00 80.16           H  
ATOM    907  HD2 HIS   154     -36.572  30.322  -4.583  1.00 97.21           H  
ATOM    908  HE2 HIS   154     -37.799  32.102  -6.030  1.00105.10           H  
ATOM    909  HE1 HIS   154     -38.014  34.307  -4.787  1.00103.13           H  
ATOM    910  N   PHE   155     -35.773  30.643   1.385  1.00 81.41           N  
ATOM    911  CA  PHE   155     -35.164  29.875   2.460  1.00 70.42           C  
ATOM    912  C   PHE   155     -36.212  29.144   3.293  1.00 78.32           C  
ATOM    913  O   PHE   155     -36.036  27.963   3.609  1.00 98.72           O  
ATOM    914  CB  PHE   155     -34.327  30.800   3.349  1.00 70.49           C  
ATOM    915  CG  PHE   155     -33.904  30.174   4.644  1.00 74.46           C  
ATOM    916  CD1 PHE   155     -32.866  29.260   4.684  1.00 83.05           C  
ATOM    917  CD2 PHE   155     -34.550  30.497   5.824  1.00 66.49           C  
ATOM    918  CE1 PHE   155     -32.481  28.678   5.882  1.00 92.30           C  
ATOM    919  CE2 PHE   155     -34.177  29.925   7.022  1.00 70.50           C  
ATOM    920  CZ  PHE   155     -33.140  29.013   7.055  1.00 85.36           C  
ATOM    921  H   PHE   155     -36.006  31.611   1.555  1.00 81.41           H  
ATOM    922  HA  PHE   155     -34.517  29.120   2.013  1.00 70.42           H  
ATOM    923  HB2 PHE   155     -33.431  31.088   2.798  1.00 70.49           H  
ATOM    924  HB3 PHE   155     -34.917  31.689   3.573  1.00 70.49           H  
ATOM    925  HD1 PHE   155     -32.350  28.997   3.772  1.00 83.05           H  
ATOM    926  HD2 PHE   155     -35.362  31.210   5.806  1.00 66.49           H  
ATOM    927  HE1 PHE   155     -31.669  27.965   5.902  1.00 92.30           H  
ATOM    928  HE2 PHE   155     -34.694  30.190   7.933  1.00 70.50           H  
ATOM    929  HZ  PHE   155     -32.844  28.562   7.991  1.00 85.36           H  
ATOM    930  N   ILE   156     -37.311  29.818   3.639  1.00 74.39           N  
ATOM    931  CA  ILE   156     -38.386  29.159   4.376  1.00 79.55           C  
ATOM    932  C   ILE   156     -39.050  28.101   3.504  1.00 85.18           C  
ATOM    933  O   ILE   156     -39.242  26.955   3.927  1.00 83.86           O  
ATOM    934  CB  ILE   156     -39.410  30.194   4.885  1.00 85.68           C  
ATOM    935  CG1 ILE   156     -38.969  30.777   6.230  1.00 76.25           C  
ATOM    936  CG2 ILE   156     -40.800  29.580   5.047  1.00 95.91           C  
ATOM    937  CD1 ILE   156     -37.886  31.796   6.114  1.00 70.59           C  
ATOM    938  H   ILE   156     -37.400  30.793   3.390  1.00 74.39           H  
ATOM    939  HA  ILE   156     -37.962  28.660   5.248  1.00 79.55           H  
ATOM    940  HB  ILE   156     -39.459  30.985   4.137  1.00 85.68           H  
ATOM    941 HG12 ILE   156     -39.833  31.244   6.703  1.00 76.25           H  
ATOM    942 HG13 ILE   156     -38.608  29.961   6.857  1.00 76.25           H  
ATOM    943 HG21 ILE   156     -40.762  28.787   5.794  1.00 95.91           H  
ATOM    944 HG22 ILE   156     -41.127  29.166   4.094  1.00 95.91           H  
ATOM    945 HG23 ILE   156     -41.502  30.349   5.370  1.00 95.91           H  
ATOM    946 HD11 ILE   156     -38.229  32.621   5.490  1.00 70.59           H  
ATOM    947 HD12 ILE   156     -37.005  31.341   5.663  1.00 70.59           H  
ATOM    948 HD13 ILE   156     -37.633  32.172   7.106  1.00 70.59           H  
ATOM    949  N   GLY   157     -39.417  28.471   2.277  1.00 87.58           N  
ATOM    950  CA  GLY   157     -40.048  27.510   1.387  1.00 75.75           C  
ATOM    951  C   GLY   157     -39.193  26.278   1.168  1.00 74.46           C  
ATOM    952  O   GLY   157     -39.706  25.158   1.102  1.00 69.90           O  
ATOM    953  H   GLY   157     -39.256  29.418   1.965  1.00 87.58           H  
ATOM    954  HA2 GLY   157     -41.000  27.203   1.822  1.00 75.75           H  
ATOM    955  HA3 GLY   157     -40.227  27.989   0.424  1.00 75.75           H  
ATOM    956  N   SER   158     -37.878  26.470   1.051  1.00 79.81           N  
ATOM    957  CA  SER   158     -36.962  25.337   0.941  1.00 79.96           C  
ATOM    958  C   SER   158     -37.042  24.449   2.178  1.00 78.75           C  
ATOM    959  O   SER   158     -37.132  23.220   2.069  1.00 68.24           O  
ATOM    960  CB  SER   158     -35.532  25.838   0.727  1.00 74.18           C  
ATOM    961  OG  SER   158     -34.606  24.765   0.749  1.00 80.22           O  
ATOM    962  H   SER   158     -37.511  27.411   1.038  1.00 79.81           H  
ATOM    963  HA  SER   158     -37.257  24.738   0.080  1.00 79.96           H  
ATOM    964  HB2 SER   158     -35.279  26.541   1.520  1.00 74.18           H  
ATOM    965  HB3 SER   158     -35.471  26.341  -0.238  1.00 74.18           H  
ATOM    966  HG  SER   158     -34.677  24.337   1.606  1.00 80.22           H  
ATOM    967  N   LEU   159     -37.006  25.055   3.369  1.00 63.69           N  
ATOM    968  CA  LEU   159     -37.124  24.271   4.595  1.00 67.01           C  
ATOM    969  C   LEU   159     -38.473  23.568   4.676  1.00 74.74           C  
ATOM    970  O   LEU   159     -38.548  22.391   5.051  1.00 69.94           O  
ATOM    971  CB  LEU   159     -36.912  25.164   5.821  1.00 54.20           C  
ATOM    972  CG  LEU   159     -35.474  25.462   6.251  1.00 70.82           C  
ATOM    973  CD1 LEU   159     -35.462  26.155   7.610  1.00 75.64           C  
ATOM    974  CD2 LEU   159     -34.614  24.200   6.299  1.00 67.59           C  
ATOM    975  H   LEU   159     -36.896  26.057   3.420  1.00 63.69           H  
ATOM    976  HA  LEU   159     -36.348  23.505   4.579  1.00 67.01           H  
ATOM    977  HB2 LEU   159     -37.394  26.120   5.613  1.00 54.20           H  
ATOM    978  HB3 LEU   159     -37.410  24.683   6.663  1.00 54.20           H  
ATOM    979  HG  LEU   159     -35.042  26.125   5.501  1.00 70.82           H  
ATOM    980 HD11 LEU   159     -35.894  25.492   8.359  1.00 75.64           H  
ATOM    981 HD12 LEU   159     -36.048  27.072   7.555  1.00 75.64           H  
ATOM    982 HD13 LEU   159     -34.435  26.395   7.886  1.00 75.64           H  
ATOM    983 HD21 LEU   159     -35.019  23.512   7.041  1.00 67.59           H  
ATOM    984 HD22 LEU   159     -33.592  24.466   6.569  1.00 67.59           H  
ATOM    985 HD23 LEU   159     -34.618  23.720   5.320  1.00 67.59           H  
ATOM    986  N   ALA   160     -39.552  24.266   4.320  1.00 90.60           N  
ATOM    987  CA  ALA   160     -40.878  23.684   4.488  1.00 99.16           C  
ATOM    988  C   ALA   160     -41.122  22.546   3.507  1.00 91.07           C  
ATOM    989  O   ALA   160     -41.820  21.582   3.843  1.00101.43           O  
ATOM    990  CB  ALA   160     -41.949  24.763   4.336  1.00100.32           C  
ATOM    991  H   ALA   160     -39.451  25.194   3.935  1.00 90.60           H  
ATOM    992  HA  ALA   160     -40.934  23.266   5.493  1.00 99.16           H  
ATOM    993  HB1 ALA   160     -41.899  25.186   3.333  1.00100.32           H  
ATOM    994  HB2 ALA   160     -41.779  25.550   5.071  1.00100.32           H  
ATOM    995  HB3 ALA   160     -42.933  24.322   4.496  1.00100.32           H  
ATOM    996  N   VAL   161     -40.560  22.627   2.298  1.00 84.18           N  
ATOM    997  CA  VAL   161     -40.676  21.506   1.370  1.00 93.00           C  
ATOM    998  C   VAL   161     -39.727  20.380   1.754  1.00 93.65           C  
ATOM    999  O   VAL   161     -39.977  19.220   1.404  1.00 85.83           O  
ATOM   1000  CB  VAL   161     -40.432  21.950  -0.085  1.00 89.29           C  
ATOM   1001  CG1 VAL   161     -38.950  22.181  -0.366  1.00 95.36           C  
ATOM   1002  CG2 VAL   161     -41.014  20.933  -1.062  1.00 86.71           C  
ATOM   1003  H   VAL   161     -40.057  23.460   2.028  1.00 84.18           H  
ATOM   1004  HA  VAL   161     -41.697  21.131   1.437  1.00 93.00           H  
ATOM   1005  HB  VAL   161     -40.944  22.902  -0.226  1.00 89.29           H  
ATOM   1006 HG11 VAL   161     -38.405  21.247  -0.234  1.00 95.36           H  
ATOM   1007 HG12 VAL   161     -38.561  22.930   0.324  1.00 95.36           H  
ATOM   1008 HG13 VAL   161     -38.825  22.533  -1.391  1.00 95.36           H  
ATOM   1009 HG21 VAL   161     -40.511  19.974  -0.931  1.00 86.71           H  
ATOM   1010 HG22 VAL   161     -40.867  21.284  -2.083  1.00 86.71           H  
ATOM   1011 HG23 VAL   161     -42.080  20.812  -0.870  1.00 86.71           H  
ATOM   1012  N   ALA   162     -38.644  20.691   2.471  1.00 90.79           N  
ATOM   1013  CA  ALA   162     -37.814  19.641   3.049  1.00 76.07           C  
ATOM   1014  C   ALA   162     -38.533  18.964   4.207  1.00 82.14           C  
ATOM   1015  O   ALA   162     -38.564  17.731   4.291  1.00 94.93           O  
ATOM   1016  CB  ALA   162     -36.475  20.222   3.507  1.00 64.87           C  
ATOM   1017  H   ALA   162     -38.398  21.661   2.614  1.00 90.79           H  
ATOM   1018  HA  ALA   162     -37.622  18.887   2.285  1.00 76.07           H  
ATOM   1019  HB1 ALA   162     -36.650  20.978   4.272  1.00 64.87           H  
ATOM   1020  HB2 ALA   162     -35.966  20.676   2.657  1.00 64.87           H  
ATOM   1021  HB3 ALA   162     -35.855  19.426   3.919  1.00 64.87           H  
ATOM   1022  N   ASP   163     -39.129  19.754   5.104  1.00 78.08           N  
ATOM   1023  CA  ASP   163     -39.931  19.181   6.181  1.00 77.47           C  
ATOM   1024  C   ASP   163     -41.082  18.355   5.623  1.00 90.18           C  
ATOM   1025  O   ASP   163     -41.435  17.309   6.181  1.00 95.48           O  
ATOM   1026  CB  ASP   163     -40.458  20.296   7.086  1.00 78.11           C  
ATOM   1027  CG  ASP   163     -39.361  20.941   7.917  1.00 98.84           C  
ATOM   1028  OD1 ASP   163     -38.377  20.244   8.247  1.00 95.78           O  
ATOM   1029  OD2 ASP   163     -39.483  22.144   8.242  1.00 94.56           O1-
ATOM   1030  H   ASP   163     -39.025  20.756   5.036  1.00 78.08           H  
ATOM   1031  HA  ASP   163     -39.297  18.517   6.769  1.00 77.47           H  
ATOM   1032  HB2 ASP   163     -41.204  19.875   7.759  1.00 78.11           H  
ATOM   1033  HB3 ASP   163     -40.920  21.062   6.463  1.00 78.11           H  
ATOM   1034  N   LEU   164     -41.671  18.804   4.512  1.00 90.05           N  
ATOM   1035  CA  LEU   164     -42.798  18.085   3.929  1.00 96.83           C  
ATOM   1036  C   LEU   164     -42.345  16.778   3.289  1.00 96.25           C  
ATOM   1037  O   LEU   164     -43.009  15.744   3.441  1.00 96.49           O  
ATOM   1038  CB  LEU   164     -43.513  18.964   2.903  1.00 98.54           C  
ATOM   1039  CG  LEU   164     -44.755  18.308   2.292  1.00100.72           C  
ATOM   1040  CD1 LEU   164     -45.974  19.200   2.462  1.00101.10           C  
ATOM   1041  CD2 LEU   164     -44.526  17.969   0.827  1.00 92.78           C  
ATOM   1042  H   LEU   164     -41.332  19.647   4.071  1.00 90.05           H  
ATOM   1043  HA  LEU   164     -43.496  17.841   4.730  1.00 96.83           H  
ATOM   1044  HB2 LEU   164     -43.818  19.888   3.394  1.00 98.54           H  
ATOM   1045  HB3 LEU   164     -42.814  19.194   2.099  1.00 98.54           H  
ATOM   1046  HG  LEU   164     -44.943  17.375   2.825  1.00100.72           H  
ATOM   1047 HD11 LEU   164     -45.810  20.142   1.937  1.00101.10           H  
ATOM   1048 HD12 LEU   164     -46.135  19.398   3.521  1.00101.10           H  
ATOM   1049 HD13 LEU   164     -46.850  18.701   2.048  1.00101.10           H  
ATOM   1050 HD21 LEU   164     -44.335  18.886   0.268  1.00 92.78           H  
ATOM   1051 HD22 LEU   164     -45.411  17.476   0.425  1.00 92.78           H  
ATOM   1052 HD23 LEU   164     -43.667  17.304   0.737  1.00 92.78           H  
ATOM   1053  N   LEU   165     -41.220  16.807   2.566  1.00 91.26           N  
ATOM   1054  CA  LEU   165     -40.707  15.599   1.926  1.00 78.49           C  
ATOM   1055  C   LEU   165     -40.533  14.476   2.936  1.00 92.56           C  
ATOM   1056  O   LEU   165     -40.800  13.308   2.634  1.00 98.32           O  
ATOM   1057  CB  LEU   165     -39.376  15.899   1.231  1.00 85.78           C  
ATOM   1058  CG  LEU   165     -38.525  14.700   0.793  1.00 90.27           C  
ATOM   1059  CD1 LEU   165     -39.221  13.906  -0.307  1.00 71.43           C  
ATOM   1060  CD2 LEU   165     -37.151  15.169   0.343  1.00 97.00           C  
ATOM   1061  H   LEU   165     -40.718  17.677   2.461  1.00 91.26           H  
ATOM   1062  HA  LEU   165     -41.433  15.273   1.182  1.00 78.49           H  
ATOM   1063  HB2 LEU   165     -39.597  16.487   0.340  1.00 85.78           H  
ATOM   1064  HB3 LEU   165     -38.774  16.494   1.918  1.00 85.78           H  
ATOM   1065  HG  LEU   165     -38.400  14.035   1.648  1.00 90.27           H  
ATOM   1066 HD11 LEU   165     -39.363  14.543  -1.180  1.00 71.43           H  
ATOM   1067 HD12 LEU   165     -40.191  13.561   0.053  1.00 71.43           H  
ATOM   1068 HD13 LEU   165     -38.608  13.047  -0.579  1.00 71.43           H  
ATOM   1069 HD21 LEU   165     -37.257  15.836  -0.513  1.00 97.00           H  
ATOM   1070 HD22 LEU   165     -36.547  14.307   0.059  1.00 97.00           H  
ATOM   1071 HD23 LEU   165     -36.662  15.701   1.160  1.00 97.00           H  
ATOM   1072  N   GLY   166     -39.960  14.807   4.102  1.00 90.47           N  
ATOM   1073  CA  GLY   166     -39.679  13.857   5.176  1.00 96.62           C  
ATOM   1074  C   GLY   166     -40.947  13.396   5.894  1.00 87.94           C  
ATOM   1075  O   GLY   166     -41.141  12.196   6.092  1.00 85.83           O  
ATOM   1076  H   GLY   166     -39.670  15.774   4.235  1.00 90.47           H  
ATOM   1077  HA2 GLY   166     -39.166  12.985   4.770  1.00 96.62           H  
ATOM   1078  HA3 GLY   166     -39.028  14.341   5.905  1.00 96.62           H  
ATOM   1079  N   SER   167     -41.871  14.314   6.193  1.00 89.32           N  
ATOM   1080  CA  SER   167     -43.146  13.969   6.843  1.00 88.56           C  
ATOM   1081  C   SER   167     -44.147  13.259   5.918  1.00 87.51           C  
ATOM   1082  O   SER   167     -44.863  12.377   6.401  1.00 78.06           O  
ATOM   1083  CB  SER   167     -43.771  15.180   7.544  1.00 90.92           C  
ATOM   1084  OG  SER   167     -43.933  16.286   6.681  1.00 96.59           O  
ATOM   1085  H   SER   167     -41.673  15.289   5.991  1.00 89.32           H  
ATOM   1086  HA  SER   167     -42.920  13.255   7.635  1.00 88.56           H  
ATOM   1087  HB2 SER   167     -43.132  15.477   8.377  1.00 90.92           H  
ATOM   1088  HB3 SER   167     -44.744  14.890   7.943  1.00 90.92           H  
ATOM   1089  HG  SER   167     -43.055  16.688   6.530  1.00 96.59           H  
ATOM   1090  N   VAL   168     -44.093  13.469   4.591  1.00 85.85           N  
ATOM   1091  CA  VAL   168     -44.859  12.656   3.651  1.00 91.65           C  
ATOM   1092  C   VAL   168     -44.348  11.223   3.655  1.00 97.46           C  
ATOM   1093  O   VAL   168     -45.134  10.268   3.680  1.00 91.76           O  
ATOM   1094  CB  VAL   168     -44.808  13.278   2.242  1.00 81.58           C  
ATOM   1095  CG1 VAL   168     -45.321  12.298   1.178  1.00 75.57           C  
ATOM   1096  CG2 VAL   168     -45.626  14.556   2.205  1.00 93.97           C  
ATOM   1097  H   VAL   168     -43.462  14.177   4.242  1.00 85.85           H  
ATOM   1098  HA  VAL   168     -45.903  12.635   3.964  1.00 91.65           H  
ATOM   1099  HB  VAL   168     -43.767  13.507   2.014  1.00 81.58           H  
ATOM   1100 HG11 VAL   168     -46.363  12.052   1.383  1.00 75.57           H  
ATOM   1101 HG12 VAL   168     -44.722  11.388   1.203  1.00 75.57           H  
ATOM   1102 HG13 VAL   168     -45.244  12.758   0.193  1.00 75.57           H  
ATOM   1103 HG21 VAL   168     -46.668  14.328   2.432  1.00 93.97           H  
ATOM   1104 HG22 VAL   168     -45.560  15.002   1.213  1.00 93.97           H  
ATOM   1105 HG23 VAL   168     -45.238  15.257   2.945  1.00 93.97           H  
ATOM   1106  N   ILE   169     -43.025  11.018   3.750  1.00100.74           N  
ATOM   1107  CA  ILE   169     -42.428   9.676   3.869  1.00100.96           C  
ATOM   1108  C   ILE   169     -42.717   9.025   5.232  1.00 95.85           C  
ATOM   1109  O   ILE   169     -42.971   7.816   5.256  1.00100.59           O  
ATOM   1110  CB  ILE   169     -40.920   9.714   3.522  1.00 94.74           C  
ATOM   1111  CG1 ILE   169     -40.673  10.039   2.027  1.00 88.30           C  
ATOM   1112  CG2 ILE   169     -40.200   8.403   3.890  1.00 91.59           C  
ATOM   1113  CD1 ILE   169     -41.101   8.965   1.012  1.00 89.69           C  
ATOM   1114  H   ILE   169     -42.406  11.819   3.717  1.00100.74           H  
ATOM   1115  HA  ILE   169     -42.915   9.034   3.137  1.00100.96           H  
ATOM   1116  HB  ILE   169     -40.457  10.509   4.109  1.00 94.74           H  
ATOM   1117 HG12 ILE   169     -41.195  10.958   1.770  1.00 88.30           H  
ATOM   1118 HG13 ILE   169     -39.607  10.227   1.889  1.00 88.30           H  
ATOM   1119 HG21 ILE   169     -40.708   7.544   3.452  1.00 91.59           H  
ATOM   1120 HG22 ILE   169     -40.161   8.280   4.970  1.00 91.59           H  
ATOM   1121 HG23 ILE   169     -39.177   8.443   3.525  1.00 91.59           H  
ATOM   1122 HD11 ILE   169     -42.169   8.767   1.091  1.00 89.69           H  
ATOM   1123 HD12 ILE   169     -40.544   8.043   1.171  1.00 89.69           H  
ATOM   1124 HD13 ILE   169     -40.888   9.325   0.005  1.00 89.69           H  
ATOM   1125  N   PHE   170     -42.791   9.779   6.343  1.00 73.11           N  
ATOM   1126  CA  PHE   170     -43.281   9.237   7.625  1.00 90.06           C  
ATOM   1127  C   PHE   170     -44.678   8.641   7.451  1.00 87.68           C  
ATOM   1128  O   PHE   170     -44.871   7.462   7.743  1.00102.85           O  
ATOM   1129  CB  PHE   170     -43.241  10.266   8.780  1.00 87.69           C  
ATOM   1130  CG  PHE   170     -43.999   9.779  10.007  1.00 93.95           C  
ATOM   1131  CD1 PHE   170     -45.374  10.030  10.091  1.00 84.91           C  
ATOM   1132  CD2 PHE   170     -43.398   8.946  10.969  1.00104.87           C  
ATOM   1133  CE1 PHE   170     -46.177   9.352  11.018  1.00 86.38           C  
ATOM   1134  CE2 PHE   170     -44.196   8.273  11.915  1.00 96.35           C  
ATOM   1135  CZ  PHE   170     -45.589   8.446  11.909  1.00 91.14           C  
ATOM   1136  H   PHE   170     -42.540  10.761   6.282  1.00 73.11           H  
ATOM   1137  HA  PHE   170     -42.661   8.398   7.925  1.00 90.06           H  
ATOM   1138  HB2 PHE   170     -42.212  10.468   9.065  1.00 87.69           H  
ATOM   1139  HB3 PHE   170     -43.685  11.203   8.446  1.00 87.69           H  
ATOM   1140  HD1 PHE   170     -45.821  10.697   9.386  1.00 84.91           H  
ATOM   1141  HD2 PHE   170     -42.337   8.776  10.948  1.00104.87           H  
ATOM   1142  HE1 PHE   170     -47.245   9.507  11.029  1.00 86.38           H  
ATOM   1143  HE2 PHE   170     -43.757   7.582  12.621  1.00 96.35           H  
ATOM   1144  HZ  PHE   170     -46.210   7.882  12.584  1.00 91.14           H  
ATOM   1145  N   VAL   171     -45.634   9.399   6.907  1.00 76.59           N  
ATOM   1146  CA  VAL   171     -47.016   8.931   6.876  1.00 90.86           C  
ATOM   1147  C   VAL   171     -47.175   7.811   5.859  1.00 89.69           C  
ATOM   1148  O   VAL   171     -47.898   6.836   6.095  1.00 83.38           O  
ATOM   1149  CB  VAL   171     -47.972  10.104   6.586  1.00 91.15           C  
ATOM   1150  CG1 VAL   171     -49.404   9.608   6.382  1.00 81.67           C  
ATOM   1151  CG2 VAL   171     -47.920  11.105   7.723  1.00 82.66           C  
ATOM   1152  H   VAL   171     -45.423  10.353   6.650  1.00 76.59           H  
ATOM   1153  HA  VAL   171     -47.277   8.527   7.854  1.00 90.86           H  
ATOM   1154  HB  VAL   171     -47.649  10.590   5.665  1.00 91.15           H  
ATOM   1155 HG11 VAL   171     -49.752   9.117   7.291  1.00 81.67           H  
ATOM   1156 HG12 VAL   171     -49.429   8.900   5.554  1.00 81.67           H  
ATOM   1157 HG13 VAL   171     -50.053  10.455   6.156  1.00 81.67           H  
ATOM   1158 HG21 VAL   171     -48.242  10.623   8.646  1.00 82.66           H  
ATOM   1159 HG22 VAL   171     -48.581  11.942   7.501  1.00 82.66           H  
ATOM   1160 HG23 VAL   171     -46.899  11.469   7.840  1.00 82.66           H  
ATOM   1161  N   TYR   172     -46.506   7.929   4.711  1.00 91.57           N  
ATOM   1162  CA  TYR   172     -46.601   6.891   3.691  1.00104.08           C  
ATOM   1163  C   TYR   172     -46.079   5.561   4.221  1.00112.95           C  
ATOM   1164  O   TYR   172     -46.780   4.543   4.190  1.00 95.81           O  
ATOM   1165  CB  TYR   172     -45.833   7.313   2.437  1.00 91.43           C  
ATOM   1166  CG  TYR   172     -45.850   6.266   1.343  1.00108.09           C  
ATOM   1167  CD1 TYR   172     -47.010   6.005   0.622  1.00115.35           C  
ATOM   1168  CD2 TYR   172     -44.710   5.536   1.033  1.00115.48           C  
ATOM   1169  CE1 TYR   172     -47.034   5.044  -0.378  1.00119.66           C  
ATOM   1170  CE2 TYR   172     -44.723   4.573   0.034  1.00113.19           C  
ATOM   1171  CZ  TYR   172     -45.887   4.332  -0.668  1.00119.92           C  
ATOM   1172  OH  TYR   172     -45.899   3.376  -1.662  1.00124.24           O  
ATOM   1173  H   TYR   172     -45.931   8.742   4.547  1.00 91.57           H  
ATOM   1174  HA  TYR   172     -47.651   6.759   3.428  1.00104.08           H  
ATOM   1175  HB2 TYR   172     -46.282   8.227   2.047  1.00 91.43           H  
ATOM   1176  HB3 TYR   172     -44.797   7.506   2.714  1.00 91.43           H  
ATOM   1177  HD1 TYR   172     -47.909   6.561   0.845  1.00115.35           H  
ATOM   1178  HD2 TYR   172     -43.797   5.721   1.580  1.00115.48           H  
ATOM   1179  HE1 TYR   172     -47.944   4.854  -0.927  1.00119.66           H  
ATOM   1180  HE2 TYR   172     -43.827   4.016  -0.193  1.00113.19           H  
ATOM   1181  HH  TYR   172     -45.063   2.926  -1.803  1.00124.24           H  
ATOM   1182  N   SER   173     -44.891   5.569   4.824  1.00128.08           N  
ATOM   1183  CA  SER   173     -44.293   4.346   5.356  1.00127.03           C  
ATOM   1184  C   SER   173     -44.991   3.805   6.602  1.00116.29           C  
ATOM   1185  O   SER   173     -45.151   2.590   6.714  1.00113.94           O  
ATOM   1186  CB  SER   173     -42.813   4.565   5.604  1.00131.20           C  
ATOM   1187  OG  SER   173     -42.557   5.516   6.612  1.00137.49           O  
ATOM   1188  H   SER   173     -44.394   6.446   4.916  1.00128.08           H  
ATOM   1189  HA  SER   173     -44.382   3.569   4.595  1.00127.03           H  
ATOM   1190  HB2 SER   173     -42.372   4.939   4.685  1.00131.20           H  
ATOM   1191  HB3 SER   173     -42.378   3.603   5.863  1.00131.20           H  
ATOM   1192  HG  SER   173     -42.785   6.395   6.260  1.00137.49           H  
ATOM   1193  N   PHE   174     -45.536   4.673   7.464  1.00114.15           N  
ATOM   1194  CA  PHE   174     -46.333   4.201   8.589  1.00116.26           C  
ATOM   1195  C   PHE   174     -47.617   3.533   8.107  1.00122.53           C  
ATOM   1196  O   PHE   174     -47.907   2.421   8.553  1.00125.30           O  
ATOM   1197  CB  PHE   174     -46.624   5.303   9.617  1.00104.73           C  
ATOM   1198  CG  PHE   174     -47.183   4.702  10.896  1.00117.48           C  
ATOM   1199  CD1 PHE   174     -48.562   4.761  11.175  1.00115.67           C  
ATOM   1200  CD2 PHE   174     -46.340   3.951  11.737  1.00124.48           C  
ATOM   1201  CE1 PHE   174     -49.092   4.068  12.278  1.00117.70           C  
ATOM   1202  CE2 PHE   174     -46.872   3.234  12.818  1.00124.10           C  
ATOM   1203  CZ  PHE   174     -48.247   3.289  13.087  1.00125.74           C  
ATOM   1204  H   PHE   174     -45.344   5.665   7.374  1.00114.15           H  
ATOM   1205  HA  PHE   174     -45.755   3.426   9.093  1.00116.26           H  
ATOM   1206  HB2 PHE   174     -45.705   5.834   9.859  1.00104.73           H  
ATOM   1207  HB3 PHE   174     -47.327   6.024   9.198  1.00104.73           H  
ATOM   1208  HD1 PHE   174     -49.221   5.300  10.518  1.00115.67           H  
ATOM   1209  HD2 PHE   174     -45.288   3.872  11.523  1.00124.48           H  
ATOM   1210  HE1 PHE   174     -50.153   4.104  12.482  1.00117.70           H  
ATOM   1211  HE2 PHE   174     -46.227   2.606  13.417  1.00124.10           H  
ATOM   1212  HZ  PHE   174     -48.653   2.704  13.898  1.00125.74           H  
ATOM   1213  N   ILE   175     -48.340   4.112   7.136  1.00131.36           N  
ATOM   1214  CA  ILE   175     -49.575   3.470   6.702  1.00136.27           C  
ATOM   1215  C   ILE   175     -49.301   2.303   5.762  1.00130.44           C  
ATOM   1216  O   ILE   175     -50.155   1.420   5.618  1.00138.59           O  
ATOM   1217  CB  ILE   175     -50.507   4.491   6.027  1.00135.16           C  
ATOM   1218  CG1 ILE   175     -51.936   3.940   5.948  1.00143.45           C  
ATOM   1219  CG2 ILE   175     -49.977   4.878   4.639  1.00134.33           C  
ATOM   1220  CD1 ILE   175     -52.949   4.910   5.357  1.00146.90           C  
ATOM   1221  H   ILE   175     -48.058   4.986   6.717  1.00131.36           H  
ATOM   1222  HA  ILE   175     -50.067   3.074   7.590  1.00136.27           H  
ATOM   1223  HB  ILE   175     -50.529   5.396   6.634  1.00135.16           H  
ATOM   1224 HG12 ILE   175     -51.922   3.042   5.329  1.00143.45           H  
ATOM   1225 HG13 ILE   175     -52.259   3.682   6.956  1.00143.45           H  
ATOM   1226 HG21 ILE   175     -49.941   3.993   4.004  1.00134.33           H  
ATOM   1227 HG22 ILE   175     -48.975   5.296   4.736  1.00134.33           H  
ATOM   1228 HG23 ILE   175     -50.638   5.620   4.191  1.00134.33           H  
ATOM   1229 HD11 ILE   175     -52.645   5.182   4.346  1.00146.90           H  
ATOM   1230 HD12 ILE   175     -52.997   5.806   5.975  1.00146.90           H  
ATOM   1231 HD13 ILE   175     -53.930   4.437   5.326  1.00146.90           H  
ATOM   1232  N   ASP   176     -48.132   2.272   5.121  1.00110.04           N  
ATOM   1233  CA  ASP   176     -47.805   1.186   4.207  1.00 96.72           C  
ATOM   1234  C   ASP   176     -47.304  -0.058   4.928  1.00114.55           C  
ATOM   1235  O   ASP   176     -47.272  -1.135   4.322  1.00118.73           O  
ATOM   1236  CB  ASP   176     -46.749   1.647   3.200  1.00 84.03           C  
ATOM   1237  CG  ASP   176     -46.549   0.657   2.070  1.00 93.33           C  
ATOM   1238  OD1 ASP   176     -47.549   0.064   1.618  1.00112.18           O  
ATOM   1239  OD2 ASP   176     -45.395   0.470   1.634  1.00 92.97           O1-
ATOM   1240  H   ASP   176     -47.462   3.013   5.272  1.00110.04           H  
ATOM   1241  HA  ASP   176     -48.728   0.919   3.692  1.00 96.72           H  
ATOM   1242  HB2 ASP   176     -45.801   1.775   3.722  1.00 84.03           H  
ATOM   1243  HB3 ASP   176     -47.063   2.601   2.777  1.00 84.03           H  
ATOM   1244  N   PHE   177     -46.809   0.067   6.168  1.00130.35           N  
ATOM   1245  CA  PHE   177     -46.202  -1.044   6.911  1.00131.58           C  
ATOM   1246  C   PHE   177     -46.949  -1.388   8.206  1.00126.44           C  
ATOM   1247  O   PHE   177     -47.109  -2.566   8.511  1.00140.46           O  
ATOM   1248  CB  PHE   177     -44.710  -0.765   7.165  1.00129.32           C  
ATOM   1249  CG  PHE   177     -43.992  -1.932   7.824  1.00141.17           C  
ATOM   1250  CD1 PHE   177     -43.927  -3.176   7.173  1.00141.43           C  
ATOM   1251  CD2 PHE   177     -43.428  -1.798   9.104  1.00141.59           C  
ATOM   1252  CE1 PHE   177     -43.335  -4.285   7.803  1.00135.18           C  
ATOM   1253  CE2 PHE   177     -42.861  -2.910   9.750  1.00134.73           C  
ATOM   1254  CZ  PHE   177     -42.813  -4.155   9.102  1.00130.74           C  
ATOM   1255  H   PHE   177     -46.701   1.007   6.529  1.00130.35           H  
ATOM   1256  HA  PHE   177     -46.247  -1.942   6.295  1.00131.58           H  
ATOM   1257  HB2 PHE   177     -44.221  -0.556   6.212  1.00129.32           H  
ATOM   1258  HB3 PHE   177     -44.614   0.123   7.792  1.00129.32           H  
ATOM   1259  HD1 PHE   177     -44.334  -3.267   6.181  1.00141.43           H  
ATOM   1260  HD2 PHE   177     -43.423  -0.837   9.585  1.00141.59           H  
ATOM   1261  HE1 PHE   177     -43.273  -5.228   7.287  1.00135.18           H  
ATOM   1262  HE2 PHE   177     -42.442  -2.808  10.742  1.00134.73           H  
ATOM   1263  HZ  PHE   177     -42.355  -4.998   9.605  1.00130.74           H  
ATOM   1264  N   HIS   178     -47.529  -0.413   8.911  1.00111.07           N  
ATOM   1265  CA  HIS   178     -48.273  -0.666  10.157  1.00111.69           C  
ATOM   1266  C   HIS   178     -49.792  -0.808   9.959  1.00124.46           C  
ATOM   1267  O   HIS   178     -50.490  -1.139  10.914  1.00129.97           O  
ATOM   1268  CB  HIS   178     -47.877   0.368  11.225  1.00126.13           C  
ATOM   1269  CG  HIS   178     -46.453   0.198  11.708  1.00128.65           C  
ATOM   1270  ND1 HIS   178     -46.084  -0.486  12.869  1.00128.31           N  
ATOM   1271  CD2 HIS   178     -45.318   0.595  11.055  1.00129.56           C  
ATOM   1272  CE1 HIS   178     -44.744  -0.514  12.874  1.00129.78           C  
ATOM   1273  NE2 HIS   178     -44.255   0.135  11.806  1.00128.37           N  
ATOM   1274  H   HIS   178     -47.415   0.551   8.614  1.00111.07           H  
ATOM   1275  HA  HIS   178     -47.964  -1.633  10.560  1.00111.69           H  
ATOM   1276  HB2 HIS   178     -48.532   0.252  12.088  1.00126.13           H  
ATOM   1277  HB3 HIS   178     -48.016   1.377  10.841  1.00126.13           H  
ATOM   1278  HD2 HIS   178     -45.276   1.113  10.106  1.00129.56           H  
ATOM   1279  HE2 HIS   178     -43.266   0.158  11.558  1.00128.37           H  
ATOM   1280  HE1 HIS   178     -44.140  -1.022  13.615  1.00129.78           H  
ATOM   1281  N   VAL   179     -50.304  -0.636   8.727  1.00130.85           N  
ATOM   1282  CA  VAL   179     -51.696  -0.874   8.371  1.00139.07           C  
ATOM   1283  C   VAL   179     -51.821  -2.005   7.358  1.00139.43           C  
ATOM   1284  O   VAL   179     -52.591  -2.946   7.557  1.00151.67           O  
ATOM   1285  CB  VAL   179     -52.357   0.420   7.842  1.00133.10           C  
ATOM   1286  CG1 VAL   179     -53.765   0.146   7.316  1.00132.18           C  
ATOM   1287  CG2 VAL   179     -52.394   1.481   8.939  1.00121.31           C  
ATOM   1288  H   VAL   179     -49.675  -0.295   8.014  1.00130.85           H  
ATOM   1289  HA  VAL   179     -52.225  -1.179   9.274  1.00139.07           H  
ATOM   1290  HB  VAL   179     -51.756   0.792   7.012  1.00133.10           H  
ATOM   1291 HG11 VAL   179     -54.390  -0.228   8.127  1.00132.18           H  
ATOM   1292 HG12 VAL   179     -53.718  -0.598   6.521  1.00132.18           H  
ATOM   1293 HG13 VAL   179     -54.193   1.070   6.925  1.00132.18           H  
ATOM   1294 HG21 VAL   179     -52.993   1.118   9.775  1.00121.31           H  
ATOM   1295 HG22 VAL   179     -52.836   2.396   8.545  1.00121.31           H  
ATOM   1296 HG23 VAL   179     -51.379   1.685   9.281  1.00121.31           H  
ATOM   1297  N   PHE   180     -51.056  -1.937   6.269  1.00130.48           N  
ATOM   1298  CA  PHE   180     -51.120  -2.947   5.223  1.00142.74           C  
ATOM   1299  C   PHE   180     -50.072  -4.040   5.376  1.00143.30           C  
ATOM   1300  O   PHE   180     -50.200  -5.092   4.740  1.00148.92           O  
ATOM   1301  CB  PHE   180     -50.962  -2.292   3.845  1.00141.16           C  
ATOM   1302  CG  PHE   180     -52.076  -1.340   3.486  1.00137.67           C  
ATOM   1303  CD1 PHE   180     -53.380  -1.582   3.889  1.00137.84           C  
ATOM   1304  CD2 PHE   180     -51.815  -0.205   2.738  1.00133.59           C  
ATOM   1305  CE1 PHE   180     -54.400  -0.711   3.554  1.00138.08           C  
ATOM   1306  CE2 PHE   180     -52.831   0.670   2.400  1.00135.26           C  
ATOM   1307  CZ  PHE   180     -54.123   0.417   2.809  1.00141.53           C  
ATOM   1308  H   PHE   180     -50.415  -1.163   6.166  1.00130.48           H  
ATOM   1309  HA  PHE   180     -52.098  -3.419   5.316  1.00142.74           H  
ATOM   1310  HB2 PHE   180     -50.022  -1.739   3.834  1.00141.16           H  
ATOM   1311  HB3 PHE   180     -50.928  -3.080   3.093  1.00141.16           H  
ATOM   1312  HD1 PHE   180     -53.602  -2.464   4.473  1.00137.84           H  
ATOM   1313  HD2 PHE   180     -50.805   0.001   2.415  1.00133.59           H  
ATOM   1314  HE1 PHE   180     -55.411  -0.912   3.875  1.00138.08           H  
ATOM   1315  HE2 PHE   180     -52.613   1.552   1.815  1.00135.26           H  
ATOM   1316  HZ  PHE   180     -54.918   1.100   2.546  1.00141.53           H  
ATOM   1317  N   HIS   181     -49.047  -3.820   6.199  1.00129.49           N  
ATOM   1318  CA  HIS   181     -48.013  -4.822   6.450  1.00125.90           C  
ATOM   1319  C   HIS   181     -47.363  -5.298   5.153  1.00128.54           C  
ATOM   1320  O   HIS   181     -46.979  -6.463   5.028  1.00139.20           O  
ATOM   1321  CB  HIS   181     -48.578  -6.017   7.226  1.00134.94           C  
ATOM   1322  CG  HIS   181     -49.232  -5.647   8.521  1.00137.55           C  
ATOM   1323  ND1 HIS   181     -50.525  -5.176   8.596  1.00138.39           N  
ATOM   1324  CD2 HIS   181     -48.773  -5.688   9.795  1.00137.27           C  
ATOM   1325  CE1 HIS   181     -50.834  -4.938   9.858  1.00135.67           C  
ATOM   1326  NE2 HIS   181     -49.788  -5.239  10.606  1.00137.10           N  
ATOM   1327  H   HIS   181     -48.981  -2.927   6.666  1.00129.49           H  
ATOM   1328  HA  HIS   181     -47.246  -4.344   7.059  1.00125.90           H  
ATOM   1329  HB2 HIS   181     -47.759  -6.705   7.439  1.00134.94           H  
ATOM   1330  HB3 HIS   181     -49.317  -6.515   6.599  1.00134.94           H  
ATOM   1331  HD2 HIS   181     -47.794  -6.012  10.114  1.00137.27           H  
ATOM   1332  HE2 HIS   181     -49.742  -5.154  11.612  1.00137.10           H  
ATOM   1333  HE1 HIS   181     -51.780  -4.561  10.217  1.00135.67           H  
ATOM   1334  N   ARG   182     -47.238  -4.403   4.178  1.00123.71           N  
ATOM   1335  CA  ARG   182     -46.596  -4.749   2.922  1.00123.88           C  
ATOM   1336  C   ARG   182     -45.083  -4.821   3.106  1.00116.84           C  
ATOM   1337  O   ARG   182     -44.520  -4.280   4.062  1.00112.39           O  
ATOM   1338  CB  ARG   182     -46.949  -3.731   1.837  1.00115.58           C  
ATOM   1339  CG  ARG   182     -48.445  -3.536   1.633  1.00123.08           C  
ATOM   1340  CD  ARG   182     -48.873  -3.860   0.207  1.00134.22           C  
ATOM   1341  NE  ARG   182     -50.308  -3.654   0.006  1.00138.24           N  
ATOM   1342  CZ  ARG   182     -51.237  -4.604   0.094  1.00138.64           C  
ATOM   1343  NH1 ARG   182     -52.513  -4.302  -0.106  1.00137.94           N  
ATOM   1344  NH2 ARG   182     -50.903  -5.858   0.377  1.00135.97           N1+
ATOM   1345  H   ARG   182     -47.595  -3.468   4.312  1.00123.71           H  
ATOM   1346  HA  ARG   182     -46.960  -5.727   2.606  1.00123.88           H  
ATOM   1347  HB2 ARG   182     -46.512  -2.771   2.113  1.00115.58           H  
ATOM   1348  HB3 ARG   182     -46.516  -4.070   0.896  1.00115.58           H  
ATOM   1349  HG2 ARG   182     -48.698  -2.498   1.850  1.00123.08           H  
ATOM   1350  HG3 ARG   182     -48.982  -4.191   2.320  1.00123.08           H  
ATOM   1351  HD2 ARG   182     -48.634  -4.902  -0.004  1.00134.22           H  
ATOM   1352  HD3 ARG   182     -48.325  -3.215  -0.480  1.00134.22           H  
ATOM   1353  HE  ARG   182     -50.618  -2.719  -0.217  1.00138.24           H  
ATOM   1354 HH11 ARG   182     -53.218  -5.022  -0.043  1.00137.94           H  
ATOM   1355 HH12 ARG   182     -52.779  -3.352  -0.323  1.00137.94           H  
ATOM   1356 HH21 ARG   182     -49.934  -6.100   0.529  1.00135.97           H  
ATOM   1357 HH22 ARG   182     -51.617  -6.569   0.441  1.00135.97           H  
ATOM   1358  N   LYS   183     -44.425  -5.504   2.176  1.00112.87           N  
ATOM   1359  CA  LYS   183     -42.990  -5.729   2.250  1.00103.93           C  
ATOM   1360  C   LYS   183     -42.238  -4.754   1.359  1.00109.01           C  
ATOM   1361  O   LYS   183     -42.730  -4.327   0.312  1.00118.49           O  
ATOM   1362  CB  LYS   183     -42.642  -7.165   1.849  1.00105.73           C  
ATOM   1363  CG  LYS   183     -43.138  -8.227   2.817  1.00117.42           C  
ATOM   1364  CD  LYS   183     -42.511  -8.085   4.201  1.00117.10           C  
ATOM   1365  CE  LYS   183     -43.272  -8.882   5.244  1.00114.47           C  
ATOM   1366  NZ  LYS   183     -44.439  -8.126   5.773  1.00115.73           N1+
ATOM   1367  H   LYS   183     -44.939  -5.878   1.391  1.00112.87           H  
ATOM   1368  HA  LYS   183     -42.686  -5.567   3.284  1.00103.93           H  
ATOM   1369  HB2 LYS   183     -43.083  -7.362   0.872  1.00105.73           H  
ATOM   1370  HB3 LYS   183     -41.558  -7.246   1.781  1.00105.73           H  
ATOM   1371  HG2 LYS   183     -44.220  -8.139   2.911  1.00117.42           H  
ATOM   1372  HG3 LYS   183     -42.887  -9.210   2.418  1.00117.42           H  
ATOM   1373  HD2 LYS   183     -42.518  -7.032   4.486  1.00117.10           H  
ATOM   1374  HD3 LYS   183     -41.483  -8.443   4.162  1.00117.10           H  
ATOM   1375  HE2 LYS   183     -42.600  -9.116   6.070  1.00114.47           H  
ATOM   1376  HE3 LYS   183     -43.627  -9.808   4.791  1.00114.47           H  
ATOM   1377  HZ1 LYS   183     -44.119  -7.266   6.195  1.00115.73           H  
ATOM   1378  HZ2 LYS   183     -44.916  -8.685   6.467  1.00115.73           H  
ATOM   1379  HZ3 LYS   183     -45.074  -7.915   5.017  1.00115.73           H  
ATOM   1380  N   ASP   184     -41.030  -4.410   1.791  1.00101.88           N  
ATOM   1381  CA  ASP   184     -40.153  -3.506   1.063  1.00102.92           C  
ATOM   1382  C   ASP   184     -39.036  -4.299   0.401  1.00113.28           C  
ATOM   1383  O   ASP   184     -38.359  -5.095   1.059  1.00124.44           O  
ATOM   1384  CB  ASP   184     -39.559  -2.452   1.996  1.00 94.32           C  
ATOM   1385  CG  ASP   184     -40.569  -1.411   2.411  1.00107.61           C  
ATOM   1386  OD1 ASP   184     -41.539  -1.196   1.657  1.00116.27           O  
ATOM   1387  OD2 ASP   184     -40.392  -0.806   3.489  1.00106.23           O1-
ATOM   1388  H   ASP   184     -40.705  -4.795   2.667  1.00101.88           H  
ATOM   1389  HA  ASP   184     -40.741  -2.996   0.300  1.00102.92           H  
ATOM   1390  HB2 ASP   184     -38.736  -1.955   1.483  1.00 94.32           H  
ATOM   1391  HB3 ASP   184     -39.182  -2.949   2.890  1.00 94.32           H  
ATOM   1392  N   SER   185     -38.847  -4.078  -0.896  1.00103.08           N  
ATOM   1393  CA  SER   185     -37.697  -4.636  -1.594  1.00 96.32           C  
ATOM   1394  C   SER   185     -36.444  -3.864  -1.197  1.00 99.35           C  
ATOM   1395  O   SER   185     -36.439  -3.167  -0.177  1.00 85.59           O  
ATOM   1396  CB  SER   185     -37.925  -4.591  -3.104  1.00 89.65           C  
ATOM   1397  OG  SER   185     -38.359  -3.305  -3.502  1.00 95.26           O  
ATOM   1398  H   SER   185     -39.511  -3.514  -1.406  1.00103.08           H  
ATOM   1399  HA  SER   185     -37.564  -5.680  -1.311  1.00 96.32           H  
ATOM   1400  HB2 SER   185     -38.685  -5.325  -3.374  1.00 89.65           H  
ATOM   1401  HB3 SER   185     -36.992  -4.829  -3.615  1.00 89.65           H  
ATOM   1402  HG  SER   185     -39.180  -3.119  -3.039  1.00 95.26           H  
ATOM   1403  N   ARG   186     -35.371  -3.984  -1.981  1.00 98.75           N  
ATOM   1404  CA  ARG   186     -34.168  -3.206  -1.706  1.00 84.31           C  
ATOM   1405  C   ARG   186     -34.340  -1.761  -2.155  1.00108.03           C  
ATOM   1406  O   ARG   186     -34.014  -0.828  -1.412  1.00116.32           O  
ATOM   1407  CB  ARG   186     -32.956  -3.836  -2.396  1.00 87.71           C  
ATOM   1408  CG  ARG   186     -31.627  -3.240  -1.954  1.00 89.65           C  
ATOM   1409  CD  ARG   186     -30.564  -3.323  -3.035  1.00106.68           C  
ATOM   1410  NE  ARG   186     -30.461  -4.657  -3.622  1.00118.43           N  
ATOM   1411  CZ  ARG   186     -31.003  -5.023  -4.781  1.00122.22           C  
ATOM   1412  NH1 ARG   186     -30.842  -6.264  -5.215  1.00127.64           N  
ATOM   1413  NH2 ARG   186     -31.702  -4.163  -5.511  1.00115.22           N1+
ATOM   1414  H   ARG   186     -35.392  -4.617  -2.769  1.00 98.75           H  
ATOM   1415  HA  ARG   186     -34.001  -3.211  -0.629  1.00 84.31           H  
ATOM   1416  HB2 ARG   186     -32.947  -4.902  -2.171  1.00 87.71           H  
ATOM   1417  HB3 ARG   186     -33.058  -3.691  -3.471  1.00 87.71           H  
ATOM   1418  HG2 ARG   186     -31.276  -3.782  -1.076  1.00 89.65           H  
ATOM   1419  HG3 ARG   186     -31.782  -2.192  -1.696  1.00 89.65           H  
ATOM   1420  HD2 ARG   186     -29.601  -3.058  -2.598  1.00106.68           H  
ATOM   1421  HD3 ARG   186     -30.812  -2.612  -3.823  1.00106.68           H  
ATOM   1422  HE  ARG   186     -29.939  -5.353  -3.110  1.00118.43           H  
ATOM   1423 HH11 ARG   186     -31.250  -6.548  -6.095  1.00127.64           H  
ATOM   1424 HH12 ARG   186     -30.313  -6.926  -4.667  1.00127.64           H  
ATOM   1425 HH21 ARG   186     -31.829  -3.214  -5.190  1.00115.22           H  
ATOM   1426 HH22 ARG   186     -32.107  -4.458  -6.388  1.00115.22           H  
ATOM   1427  N   ASN   187     -34.857  -1.558  -3.369  1.00117.13           N  
ATOM   1428  CA  ASN   187     -34.973  -0.206  -3.908  1.00116.66           C  
ATOM   1429  C   ASN   187     -36.078   0.580  -3.214  1.00118.13           C  
ATOM   1430  O   ASN   187     -35.894   1.757  -2.879  1.00133.14           O  
ATOM   1431  CB  ASN   187     -35.218  -0.265  -5.415  1.00112.37           C  
ATOM   1432  CG  ASN   187     -33.965  -0.625  -6.193  1.00121.40           C  
ATOM   1433  OD1 ASN   187     -32.907  -0.865  -5.611  1.00124.37           O  
ATOM   1434  ND2 ASN   187     -34.080  -0.670  -7.514  1.00124.47           N  
ATOM   1435  H   ASN   187     -35.170  -2.345  -3.918  1.00117.13           H  
ATOM   1436  HA  ASN   187     -34.034   0.316  -3.720  1.00116.66           H  
ATOM   1437  HB2 ASN   187     -35.569   0.711  -5.750  1.00112.37           H  
ATOM   1438  HB3 ASN   187     -35.982  -1.015  -5.616  1.00112.37           H  
ATOM   1439 HD21 ASN   187     -33.280  -0.908  -8.082  1.00124.47           H  
ATOM   1440 HD22 ASN   187     -34.968  -0.466  -7.951  1.00124.47           H  
ATOM   1441  N   VAL   188     -37.235  -0.048  -2.987  1.00107.89           N  
ATOM   1442  CA  VAL   188     -38.330   0.646  -2.318  1.00109.67           C  
ATOM   1443  C   VAL   188     -37.923   1.063  -0.912  1.00116.56           C  
ATOM   1444  O   VAL   188     -38.379   2.094  -0.401  1.00114.87           O  
ATOM   1445  CB  VAL   188     -39.590  -0.241  -2.304  1.00102.48           C  
ATOM   1446  CG1 VAL   188     -40.715   0.418  -1.515  1.00 92.61           C  
ATOM   1447  CG2 VAL   188     -40.037  -0.527  -3.723  1.00117.54           C  
ATOM   1448  H   VAL   188     -37.352  -1.008  -3.280  1.00107.89           H  
ATOM   1449  HA  VAL   188     -38.565   1.555  -2.872  1.00109.67           H  
ATOM   1450  HB  VAL   188     -39.341  -1.181  -1.813  1.00102.48           H  
ATOM   1451 HG11 VAL   188     -40.984   1.363  -1.985  1.00 92.61           H  
ATOM   1452 HG12 VAL   188     -40.383   0.602  -0.493  1.00 92.61           H  
ATOM   1453 HG13 VAL   188     -41.583  -0.241  -1.501  1.00 92.61           H  
ATOM   1454 HG21 VAL   188     -40.288   0.409  -4.221  1.00117.54           H  
ATOM   1455 HG22 VAL   188     -40.914  -1.174  -3.704  1.00117.54           H  
ATOM   1456 HG23 VAL   188     -39.232  -1.023  -4.265  1.00117.54           H  
ATOM   1457  N   PHE   189     -37.063   0.277  -0.262  1.00116.46           N  
ATOM   1458  CA  PHE   189     -36.605   0.632   1.077  1.00105.24           C  
ATOM   1459  C   PHE   189     -35.674   1.837   1.032  1.00105.04           C  
ATOM   1460  O   PHE   189     -35.863   2.809   1.772  1.00105.25           O  
ATOM   1461  CB  PHE   189     -35.906  -0.562   1.732  1.00 88.87           C  
ATOM   1462  CG  PHE   189     -35.334  -0.254   3.087  1.00 88.74           C  
ATOM   1463  CD1 PHE   189     -36.106  -0.395   4.228  1.00 85.83           C  
ATOM   1464  CD2 PHE   189     -34.030   0.194   3.216  1.00101.35           C  
ATOM   1465  CE1 PHE   189     -35.585  -0.102   5.476  1.00 93.24           C  
ATOM   1466  CE2 PHE   189     -33.503   0.492   4.460  1.00106.55           C  
ATOM   1467  CZ  PHE   189     -34.281   0.344   5.591  1.00105.58           C  
ATOM   1468  H   PHE   189     -36.727  -0.569  -0.700  1.00116.46           H  
ATOM   1469  HA  PHE   189     -37.474   0.901   1.676  1.00105.24           H  
ATOM   1470  HB2 PHE   189     -36.631  -1.369   1.839  1.00 88.87           H  
ATOM   1471  HB3 PHE   189     -35.094  -0.887   1.081  1.00 88.87           H  
ATOM   1472  HD1 PHE   189     -37.126  -0.738   4.143  1.00 85.83           H  
ATOM   1473  HD2 PHE   189     -33.416   0.311   2.335  1.00101.35           H  
ATOM   1474  HE1 PHE   189     -36.196  -0.221   6.359  1.00 93.24           H  
ATOM   1475  HE2 PHE   189     -32.484   0.840   4.547  1.00106.55           H  
ATOM   1476  HZ  PHE   189     -33.872   0.577   6.564  1.00105.58           H  
ATOM   1477  N   LEU   190     -34.659   1.789   0.165  1.00 91.83           N  
ATOM   1478  CA  LEU   190     -33.679   2.868   0.100  1.00 80.31           C  
ATOM   1479  C   LEU   190     -34.307   4.170  -0.376  1.00 90.17           C  
ATOM   1480  O   LEU   190     -33.878   5.253   0.040  1.00 99.24           O  
ATOM   1481  CB  LEU   190     -32.526   2.469  -0.819  1.00 71.86           C  
ATOM   1482  CG  LEU   190     -31.769   1.211  -0.394  1.00 78.82           C  
ATOM   1483  CD1 LEU   190     -30.768   0.813  -1.463  1.00 78.98           C  
ATOM   1484  CD2 LEU   190     -31.073   1.418   0.940  1.00 76.62           C  
ATOM   1485  H   LEU   190     -34.568   0.996  -0.454  1.00 91.83           H  
ATOM   1486  HA  LEU   190     -33.298   3.037   1.107  1.00 80.31           H  
ATOM   1487  HB2 LEU   190     -32.932   2.299  -1.816  1.00 71.86           H  
ATOM   1488  HB3 LEU   190     -31.817   3.296  -0.852  1.00 71.86           H  
ATOM   1489  HG  LEU   190     -32.491   0.404  -0.274  1.00 78.82           H  
ATOM   1490 HD11 LEU   190     -30.039   1.613  -1.593  1.00 78.98           H  
ATOM   1491 HD12 LEU   190     -31.290   0.640  -2.404  1.00 78.98           H  
ATOM   1492 HD13 LEU   190     -30.255  -0.099  -1.158  1.00 78.98           H  
ATOM   1493 HD21 LEU   190     -30.343   2.223   0.848  1.00 76.62           H  
ATOM   1494 HD22 LEU   190     -30.565   0.499   1.231  1.00 76.62           H  
ATOM   1495 HD23 LEU   190     -31.810   1.682   1.698  1.00 76.62           H  
ATOM   1496  N   PHE   191     -35.314   4.089  -1.246  1.00 84.64           N  
ATOM   1497  CA  PHE   191     -36.013   5.294  -1.678  1.00 85.94           C  
ATOM   1498  C   PHE   191     -36.671   5.994  -0.493  1.00 96.17           C  
ATOM   1499  O   PHE   191     -36.545   7.212  -0.326  1.00 81.85           O  
ATOM   1500  CB  PHE   191     -37.046   4.938  -2.747  1.00 88.88           C  
ATOM   1501  CG  PHE   191     -38.015   6.045  -3.045  1.00105.14           C  
ATOM   1502  CD1 PHE   191     -37.683   7.062  -3.925  1.00100.06           C  
ATOM   1503  CD2 PHE   191     -39.264   6.069  -2.443  1.00112.19           C  
ATOM   1504  CE1 PHE   191     -38.580   8.084  -4.197  1.00104.34           C  
ATOM   1505  CE2 PHE   191     -40.163   7.086  -2.708  1.00 98.91           C  
ATOM   1506  CZ  PHE   191     -39.821   8.095  -3.586  1.00102.82           C  
ATOM   1507  H   PHE   191     -35.594   3.189  -1.607  1.00 84.64           H  
ATOM   1508  HA  PHE   191     -35.290   5.986  -2.109  1.00 85.94           H  
ATOM   1509  HB2 PHE   191     -36.517   4.687  -3.667  1.00 88.88           H  
ATOM   1510  HB3 PHE   191     -37.610   4.070  -2.404  1.00 88.88           H  
ATOM   1511  HD1 PHE   191     -36.715   7.059  -4.405  1.00100.06           H  
ATOM   1512  HD2 PHE   191     -39.539   5.281  -1.757  1.00112.19           H  
ATOM   1513  HE1 PHE   191     -38.309   8.872  -4.884  1.00104.34           H  
ATOM   1514  HE2 PHE   191     -41.130   7.092  -2.228  1.00 98.91           H  
ATOM   1515  HZ  PHE   191     -40.521   8.890  -3.797  1.00102.82           H  
ATOM   1516  N   LYS   192     -37.382   5.234   0.343  1.00 98.07           N  
ATOM   1517  CA  LYS   192     -37.953   5.805   1.558  1.00 94.09           C  
ATOM   1518  C   LYS   192     -36.867   6.416   2.434  1.00 97.02           C  
ATOM   1519  O   LYS   192     -36.961   7.579   2.843  1.00103.72           O  
ATOM   1520  CB  LYS   192     -38.717   4.735   2.336  1.00 95.42           C  
ATOM   1521  CG  LYS   192     -39.978   4.222   1.664  1.00100.90           C  
ATOM   1522  CD  LYS   192     -40.799   3.416   2.653  1.00107.10           C  
ATOM   1523  CE  LYS   192     -42.125   2.956   2.065  1.00114.91           C  
ATOM   1524  NZ  LYS   192     -41.965   1.751   1.209  1.00107.62           N1+
ATOM   1525  H   LYS   192     -37.525   4.256   0.133  1.00 98.07           H  
ATOM   1526  HA  LYS   192     -38.644   6.596   1.269  1.00 94.09           H  
ATOM   1527  HB2 LYS   192     -38.049   3.888   2.490  1.00 95.42           H  
ATOM   1528  HB3 LYS   192     -38.998   5.157   3.302  1.00 95.42           H  
ATOM   1529  HG2 LYS   192     -40.567   5.067   1.309  1.00100.90           H  
ATOM   1530  HG3 LYS   192     -39.705   3.589   0.820  1.00100.90           H  
ATOM   1531  HD2 LYS   192     -40.999   4.034   3.528  1.00107.10           H  
ATOM   1532  HD3 LYS   192     -40.225   2.539   2.952  1.00107.10           H  
ATOM   1533  HE2 LYS   192     -42.542   3.763   1.463  1.00114.91           H  
ATOM   1534  HE3 LYS   192     -42.809   2.721   2.880  1.00114.91           H  
ATOM   1535  HZ1 LYS   192     -41.333   1.959   0.450  1.00107.62           H  
ATOM   1536  HZ2 LYS   192     -42.864   1.483   0.835  1.00107.62           H  
ATOM   1537  HZ3 LYS   192     -41.591   0.993   1.761  1.00107.62           H  
ATOM   1538  N   LEU   193     -35.834   5.624   2.726  1.00 92.22           N  
ATOM   1539  CA  LEU   193     -34.719   6.043   3.570  1.00 94.16           C  
ATOM   1540  C   LEU   193     -33.980   7.230   2.961  1.00 92.44           C  
ATOM   1541  O   LEU   193     -33.736   8.207   3.664  1.00 92.23           O  
ATOM   1542  CB  LEU   193     -33.811   4.825   3.822  1.00 93.52           C  
ATOM   1543  CG  LEU   193     -32.635   5.073   4.785  1.00 86.34           C  
ATOM   1544  CD1 LEU   193     -33.033   5.753   6.094  1.00 88.36           C  
ATOM   1545  CD2 LEU   193     -32.022   3.730   5.168  1.00 77.82           C  
ATOM   1546  H   LEU   193     -35.838   4.676   2.362  1.00 92.22           H  
ATOM   1547  HA  LEU   193     -35.126   6.397   4.515  1.00 94.16           H  
ATOM   1548  HB2 LEU   193     -34.422   4.012   4.218  1.00 93.52           H  
ATOM   1549  HB3 LEU   193     -33.402   4.489   2.869  1.00 93.52           H  
ATOM   1550  HG  LEU   193     -31.881   5.680   4.285  1.00 86.34           H  
ATOM   1551 HD11 LEU   193     -33.814   5.177   6.583  1.00 88.36           H  
ATOM   1552 HD12 LEU   193     -33.372   6.769   5.897  1.00 88.36           H  
ATOM   1553 HD13 LEU   193     -32.166   5.812   6.754  1.00 88.36           H  
ATOM   1554 HD21 LEU   193     -32.733   3.139   5.745  1.00 77.82           H  
ATOM   1555 HD22 LEU   193     -31.129   3.898   5.768  1.00 77.82           H  
ATOM   1556 HD23 LEU   193     -31.755   3.178   4.269  1.00 77.82           H  
ATOM   1557  N   GLY   194     -33.784   7.224   1.642  1.00 92.52           N  
ATOM   1558  CA  GLY   194     -33.144   8.330   0.951  1.00 88.76           C  
ATOM   1559  C   GLY   194     -33.969   9.602   1.007  1.00 81.77           C  
ATOM   1560  O   GLY   194     -33.427  10.698   1.160  1.00 75.49           O  
ATOM   1561  H   GLY   194     -34.043   6.392   1.131  1.00 92.52           H  
ATOM   1562  HA2 GLY   194     -32.177   8.520   1.416  1.00 88.76           H  
ATOM   1563  HA3 GLY   194     -32.998   8.053  -0.092  1.00 88.76           H  
ATOM   1564  N   GLY   195     -35.291   9.474   0.879  1.00 78.32           N  
ATOM   1565  CA  GLY   195     -36.148  10.640   1.009  1.00 71.40           C  
ATOM   1566  C   GLY   195     -35.965  11.334   2.346  1.00 90.77           C  
ATOM   1567  O   GLY   195     -35.805  12.555   2.412  1.00100.18           O  
ATOM   1568  H   GLY   195     -35.695   8.568   0.691  1.00 78.32           H  
ATOM   1569  HA2 GLY   195     -35.910  11.343   0.212  1.00 71.40           H  
ATOM   1570  HA3 GLY   195     -37.188  10.324   0.916  1.00 71.40           H  
ATOM   1571  N   VAL   196     -35.980  10.574   3.455  1.00 85.84           N  
ATOM   1572  CA  VAL   196     -35.720  11.160   4.787  1.00 79.86           C  
ATOM   1573  C   VAL   196     -34.308  11.705   4.853  1.00 82.82           C  
ATOM   1574  O   VAL   196     -34.096  12.807   5.365  1.00 95.75           O  
ATOM   1575  CB  VAL   196     -35.850  10.192   5.977  1.00 85.70           C  
ATOM   1576  CG1 VAL   196     -36.151  11.008   7.244  1.00 85.73           C  
ATOM   1577  CG2 VAL   196     -36.919   9.129   5.815  1.00 85.20           C  
ATOM   1578  H   VAL   196     -36.121   9.573   3.361  1.00 85.84           H  
ATOM   1579  HA  VAL   196     -36.411  11.991   4.928  1.00 79.86           H  
ATOM   1580  HB  VAL   196     -34.910   9.660   6.128  1.00 85.70           H  
ATOM   1581 HG11 VAL   196     -37.019  11.649   7.091  1.00 85.73           H  
ATOM   1582 HG12 VAL   196     -35.292  11.633   7.484  1.00 85.73           H  
ATOM   1583 HG13 VAL   196     -36.341  10.349   8.091  1.00 85.73           H  
ATOM   1584 HG21 VAL   196     -37.872   9.578   5.539  1.00 85.20           H  
ATOM   1585 HG22 VAL   196     -36.990   8.593   6.756  1.00 85.20           H  
ATOM   1586 HG23 VAL   196     -36.606   8.420   5.057  1.00 85.20           H  
ATOM   1587  N   THR   197     -33.349  10.975   4.273  1.00 75.28           N  
ATOM   1588  CA  THR   197     -31.983  11.482   4.236  1.00 74.18           C  
ATOM   1589  C   THR   197     -31.905  12.778   3.437  1.00 81.48           C  
ATOM   1590  O   THR   197     -31.204  13.718   3.831  1.00 68.82           O  
ATOM   1591  CB  THR   197     -31.050  10.419   3.652  1.00 63.56           C  
ATOM   1592  OG1 THR   197     -30.965   9.314   4.559  1.00 76.45           O  
ATOM   1593  CG2 THR   197     -29.645  10.974   3.405  1.00 57.02           C  
ATOM   1594  H   THR   197     -33.558  10.067   3.882  1.00 75.28           H  
ATOM   1595  HA  THR   197     -31.663  11.704   5.255  1.00 74.18           H  
ATOM   1596  HB  THR   197     -31.461  10.100   2.694  1.00 63.56           H  
ATOM   1597 HG21 THR   197     -29.213  11.301   4.351  1.00 57.02           H  
ATOM   1598 HG22 THR   197     -29.704  11.820   2.721  1.00 57.02           H  
ATOM   1599 HG23 THR   197     -29.019  10.196   2.969  1.00 57.02           H  
ATOM   1600  HG1 THR   197     -30.599   9.643   5.384  1.00 76.45           H  
ATOM   1601  N   ALA   198     -32.627  12.853   2.317  1.00 80.11           N  
ATOM   1602  CA  ALA   198     -32.631  14.075   1.519  1.00 70.67           C  
ATOM   1603  C   ALA   198     -33.292  15.221   2.274  1.00 80.19           C  
ATOM   1604  O   ALA   198     -32.857  16.374   2.171  1.00 87.78           O  
ATOM   1605  CB  ALA   198     -33.340  13.832   0.188  1.00 62.32           C  
ATOM   1606  H   ALA   198     -33.174  12.058   2.019  1.00 80.11           H  
ATOM   1607  HA  ALA   198     -31.596  14.358   1.322  1.00 70.67           H  
ATOM   1608  HB1 ALA   198     -34.376  13.549   0.374  1.00 62.32           H  
ATOM   1609  HB2 ALA   198     -32.836  13.031  -0.352  1.00 62.32           H  
ATOM   1610  HB3 ALA   198     -33.315  14.744  -0.409  1.00 62.32           H  
ATOM   1611  N   SER   199     -34.344  14.923   3.042  1.00 79.97           N  
ATOM   1612  CA  SER   199     -35.044  15.972   3.777  1.00 78.54           C  
ATOM   1613  C   SER   199     -34.107  16.681   4.745  1.00 81.62           C  
ATOM   1614  O   SER   199     -34.103  17.916   4.830  1.00 82.22           O  
ATOM   1615  CB  SER   199     -36.240  15.378   4.522  1.00 86.71           C  
ATOM   1616  OG  SER   199     -36.829  16.334   5.388  1.00102.87           O  
ATOM   1617  H   SER   199     -34.657  13.966   3.114  1.00 79.97           H  
ATOM   1618  HA  SER   199     -35.406  16.712   3.063  1.00 78.54           H  
ATOM   1619  HB2 SER   199     -35.904  14.524   5.110  1.00 86.71           H  
ATOM   1620  HB3 SER   199     -36.984  15.049   3.796  1.00 86.71           H  
ATOM   1621  HG  SER   199     -36.158  16.608   6.017  1.00102.87           H  
ATOM   1622  N   PHE   200     -33.289  15.916   5.469  1.00 74.96           N  
ATOM   1623  CA  PHE   200     -32.358  16.518   6.415  1.00 67.61           C  
ATOM   1624  C   PHE   200     -31.195  17.180   5.694  1.00 71.18           C  
ATOM   1625  O   PHE   200     -30.697  18.224   6.133  1.00 71.88           O  
ATOM   1626  CB  PHE   200     -31.842  15.457   7.379  1.00 50.97           C  
ATOM   1627  CG  PHE   200     -30.916  15.994   8.422  1.00 66.20           C  
ATOM   1628  CD1 PHE   200     -31.387  16.835   9.413  1.00 60.86           C  
ATOM   1629  CD2 PHE   200     -29.577  15.655   8.414  1.00 68.09           C  
ATOM   1630  CE1 PHE   200     -30.539  17.331  10.381  1.00 71.37           C  
ATOM   1631  CE2 PHE   200     -28.720  16.144   9.380  1.00 67.32           C  
ATOM   1632  CZ  PHE   200     -29.202  16.985  10.367  1.00 69.31           C  
ATOM   1633  H   PHE   200     -33.315  14.912   5.362  1.00 74.96           H  
ATOM   1634  HA  PHE   200     -32.889  17.288   6.975  1.00 67.61           H  
ATOM   1635  HB2 PHE   200     -32.696  15.001   7.878  1.00 50.97           H  
ATOM   1636  HB3 PHE   200     -31.310  14.699   6.804  1.00 50.97           H  
ATOM   1637  HD1 PHE   200     -32.433  17.106   9.430  1.00 60.86           H  
ATOM   1638  HD2 PHE   200     -29.196  15.000   7.644  1.00 68.09           H  
ATOM   1639  HE1 PHE   200     -30.919  17.989  11.148  1.00 71.37           H  
ATOM   1640  HE2 PHE   200     -27.675  15.870   9.364  1.00 67.32           H  
ATOM   1641  HZ  PHE   200     -28.535  17.369  11.124  1.00 69.31           H  
ATOM   1642  N   THR   201     -30.745  16.585   4.590  1.00 74.91           N  
ATOM   1643  CA  THR   201     -29.640  17.164   3.834  1.00 80.98           C  
ATOM   1644  C   THR   201     -30.003  18.556   3.338  1.00 72.93           C  
ATOM   1645  O   THR   201     -29.255  19.518   3.546  1.00 70.01           O  
ATOM   1646  CB  THR   201     -29.275  16.260   2.657  1.00 87.87           C  
ATOM   1647  OG1 THR   201     -29.433  14.888   3.033  1.00 86.74           O  
ATOM   1648  CG2 THR   201     -27.830  16.499   2.227  1.00 77.40           C  
ATOM   1649  H   THR   201     -31.173  15.726   4.274  1.00 74.91           H  
ATOM   1650  HA  THR   201     -28.777  17.248   4.494  1.00 80.98           H  
ATOM   1651  HB  THR   201     -29.937  16.493   1.824  1.00 87.87           H  
ATOM   1652 HG21 THR   201     -27.161  16.268   3.056  1.00 77.40           H  
ATOM   1653 HG22 THR   201     -27.705  17.543   1.939  1.00 77.40           H  
ATOM   1654 HG23 THR   201     -27.593  15.857   1.378  1.00 77.40           H  
ATOM   1655  HG1 THR   201     -28.838  14.717   3.766  1.00 86.74           H  
ATOM   1656  N   ALA   202     -31.155  18.679   2.675  1.00 71.65           N  
ATOM   1657  CA  ALA   202     -31.602  19.984   2.201  1.00 78.21           C  
ATOM   1658  C   ALA   202     -31.813  20.952   3.355  1.00 78.05           C  
ATOM   1659  O   ALA   202     -31.573  22.157   3.206  1.00 71.28           O  
ATOM   1660  CB  ALA   202     -32.889  19.835   1.390  1.00 75.74           C  
ATOM   1661  H   ALA   202     -31.722  17.862   2.501  1.00 71.65           H  
ATOM   1662  HA  ALA   202     -30.821  20.394   1.561  1.00 78.21           H  
ATOM   1663  HB1 ALA   202     -33.673  19.424   2.026  1.00 75.74           H  
ATOM   1664  HB2 ALA   202     -32.713  19.163   0.550  1.00 75.74           H  
ATOM   1665  HB3 ALA   202     -33.198  20.811   1.017  1.00 75.74           H  
ATOM   1666  N   SER   203     -32.263  20.452   4.508  1.00 68.12           N  
ATOM   1667  CA  SER   203     -32.427  21.314   5.675  1.00 73.06           C  
ATOM   1668  C   SER   203     -31.092  21.917   6.097  1.00 72.22           C  
ATOM   1669  O   SER   203     -30.986  23.129   6.314  1.00 69.93           O  
ATOM   1670  CB  SER   203     -33.058  20.526   6.823  1.00 54.62           C  
ATOM   1671  OG  SER   203     -34.391  20.161   6.513  1.00 70.31           O  
ATOM   1672  H   SER   203     -32.492  19.471   4.574  1.00 68.12           H  
ATOM   1673  HA  SER   203     -33.093  22.135   5.410  1.00 73.06           H  
ATOM   1674  HB2 SER   203     -33.056  21.142   7.722  1.00 54.62           H  
ATOM   1675  HB3 SER   203     -32.473  19.624   7.000  1.00 54.62           H  
ATOM   1676  HG  SER   203     -34.886  20.969   6.362  1.00 70.31           H  
ATOM   1677  N   VAL   204     -30.057  21.082   6.212  1.00 70.82           N  
ATOM   1678  CA  VAL   204     -28.727  21.596   6.523  1.00 65.61           C  
ATOM   1679  C   VAL   204     -28.212  22.448   5.371  1.00 60.16           C  
ATOM   1680  O   VAL   204     -27.600  23.501   5.585  1.00 68.85           O  
ATOM   1681  CB  VAL   204     -27.765  20.437   6.850  1.00 66.59           C  
ATOM   1682  CG1 VAL   204     -26.364  20.962   7.148  1.00 61.92           C  
ATOM   1683  CG2 VAL   204     -28.287  19.625   8.035  1.00 54.99           C  
ATOM   1684  H   VAL   204     -30.195  20.089   6.083  1.00 70.82           H  
ATOM   1685  HA  VAL   204     -28.786  22.232   7.407  1.00 65.61           H  
ATOM   1686  HB  VAL   204     -27.711  19.787   5.977  1.00 66.59           H  
ATOM   1687 HG11 VAL   204     -26.399  21.615   8.019  1.00 61.92           H  
ATOM   1688 HG12 VAL   204     -25.996  21.522   6.288  1.00 61.92           H  
ATOM   1689 HG13 VAL   204     -25.697  20.123   7.348  1.00 61.92           H  
ATOM   1690 HG21 VAL   204     -28.346  20.265   8.916  1.00 54.99           H  
ATOM   1691 HG22 VAL   204     -27.609  18.795   8.233  1.00 54.99           H  
ATOM   1692 HG23 VAL   204     -29.278  19.237   7.801  1.00 54.99           H  
ATOM   1693  N   GLY   205     -28.453  22.013   4.132  1.00 54.30           N  
ATOM   1694  CA  GLY   205     -28.039  22.803   2.986  1.00 64.10           C  
ATOM   1695  C   GLY   205     -28.698  24.168   2.940  1.00 71.38           C  
ATOM   1696  O   GLY   205     -28.096  25.139   2.473  1.00 63.77           O  
ATOM   1697  H   GLY   205     -28.925  21.132   3.991  1.00 54.30           H  
ATOM   1698  HA2 GLY   205     -26.958  22.940   3.030  1.00 64.10           H  
ATOM   1699  HA3 GLY   205     -28.299  22.261   2.077  1.00 64.10           H  
ATOM   1700  N   SER   206     -29.938  24.265   3.427  1.00 75.77           N  
ATOM   1701  CA  SER   206     -30.623  25.553   3.468  1.00 66.86           C  
ATOM   1702  C   SER   206     -30.029  26.457   4.542  1.00 78.12           C  
ATOM   1703  O   SER   206     -29.844  27.661   4.316  1.00 90.64           O  
ATOM   1704  CB  SER   206     -32.119  25.341   3.705  1.00 64.07           C  
ATOM   1705  OG  SER   206     -32.732  24.703   2.596  1.00 62.94           O  
ATOM   1706  H   SER   206     -30.406  23.438   3.771  1.00 75.77           H  
ATOM   1707  HA  SER   206     -30.485  26.049   2.507  1.00 66.86           H  
ATOM   1708  HB2 SER   206     -32.594  26.308   3.866  1.00 64.07           H  
ATOM   1709  HB3 SER   206     -32.253  24.719   4.591  1.00 64.07           H  
ATOM   1710  HG  SER   206     -32.602  25.266   1.830  1.00 62.94           H  
ATOM   1711  N   LEU   207     -29.723  25.900   5.718  1.00 67.76           N  
ATOM   1712  CA  LEU   207     -29.077  26.695   6.758  1.00 65.54           C  
ATOM   1713  C   LEU   207     -27.693  27.146   6.321  1.00 67.49           C  
ATOM   1714  O   LEU   207     -27.199  28.180   6.786  1.00 78.39           O  
ATOM   1715  CB  LEU   207     -28.985  25.898   8.060  1.00 67.58           C  
ATOM   1716  CG  LEU   207     -30.302  25.483   8.721  1.00 80.24           C  
ATOM   1717  CD1 LEU   207     -30.032  24.755  10.036  1.00 83.20           C  
ATOM   1718  CD2 LEU   207     -31.208  26.687   8.948  1.00 75.19           C  
ATOM   1719  H   LEU   207     -29.940  24.928   5.888  1.00 67.76           H  
ATOM   1720  HA  LEU   207     -29.685  27.583   6.930  1.00 65.54           H  
ATOM   1721  HB2 LEU   207     -28.423  24.988   7.848  1.00 67.58           H  
ATOM   1722  HB3 LEU   207     -28.434  26.505   8.779  1.00 67.58           H  
ATOM   1723  HG  LEU   207     -30.819  24.800   8.046  1.00 80.24           H  
ATOM   1724 HD11 LEU   207     -29.515  25.425  10.723  1.00 83.20           H  
ATOM   1725 HD12 LEU   207     -29.411  23.879   9.846  1.00 83.20           H  
ATOM   1726 HD13 LEU   207     -30.978  24.440  10.478  1.00 83.20           H  
ATOM   1727 HD21 LEU   207     -30.717  27.389   9.621  1.00 75.19           H  
ATOM   1728 HD22 LEU   207     -32.148  26.356   9.390  1.00 75.19           H  
ATOM   1729 HD23 LEU   207     -31.407  27.176   7.994  1.00 75.19           H  
ATOM   1730  N   PHE   208     -27.055  26.388   5.427  1.00 60.97           N  
ATOM   1731  CA  PHE   208     -25.761  26.795   4.895  1.00 53.48           C  
ATOM   1732  C   PHE   208     -25.905  28.007   3.982  1.00 59.09           C  
ATOM   1733  O   PHE   208     -25.152  28.980   4.100  1.00 56.69           O  
ATOM   1734  CB  PHE   208     -25.119  25.629   4.150  1.00 55.28           C  
ATOM   1735  CG  PHE   208     -23.752  25.934   3.611  1.00 66.76           C  
ATOM   1736  CD1 PHE   208     -22.663  26.025   4.463  1.00 71.25           C  
ATOM   1737  CD2 PHE   208     -23.556  26.122   2.255  1.00 67.55           C  
ATOM   1738  CE1 PHE   208     -21.401  26.304   3.969  1.00 71.66           C  
ATOM   1739  CE2 PHE   208     -22.298  26.398   1.752  1.00 78.52           C  
ATOM   1740  CZ  PHE   208     -21.216  26.489   2.611  1.00 75.17           C  
ATOM   1741  H   PHE   208     -27.474  25.523   5.116  1.00 60.97           H  
ATOM   1742  HA  PHE   208     -25.115  27.082   5.725  1.00 53.48           H  
ATOM   1743  HB2 PHE   208     -25.037  24.786   4.836  1.00 55.28           H  
ATOM   1744  HB3 PHE   208     -25.764  25.357   3.315  1.00 55.28           H  
ATOM   1745  HD1 PHE   208     -22.800  25.876   5.524  1.00 71.25           H  
ATOM   1746  HD2 PHE   208     -24.396  26.052   1.580  1.00 67.55           H  
ATOM   1747  HE1 PHE   208     -20.561  26.377   4.644  1.00 71.66           H  
ATOM   1748  HE2 PHE   208     -22.160  26.543   0.690  1.00 78.52           H  
ATOM   1749  HZ  PHE   208     -20.231  26.704   2.223  1.00 75.17           H  
ATOM   1750  N   LEU   209     -26.871  27.964   3.060  1.00 62.98           N  
ATOM   1751  CA  LEU   209     -27.097  29.098   2.172  1.00 63.51           C  
ATOM   1752  C   LEU   209     -27.518  30.337   2.948  1.00 76.94           C  
ATOM   1753  O   LEU   209     -27.156  31.460   2.573  1.00 75.55           O  
ATOM   1754  CB  LEU   209     -28.158  28.747   1.128  1.00 46.99           C  
ATOM   1755  CG  LEU   209     -27.777  27.704   0.078  1.00 65.47           C  
ATOM   1756  CD1 LEU   209     -28.952  27.475  -0.862  1.00 64.35           C  
ATOM   1757  CD2 LEU   209     -26.534  28.124  -0.705  1.00 69.51           C  
ATOM   1758  H   LEU   209     -27.449  27.140   2.977  1.00 62.98           H  
ATOM   1759  HA  LEU   209     -26.157  29.322   1.669  1.00 63.51           H  
ATOM   1760  HB2 LEU   209     -29.033  28.374   1.660  1.00 46.99           H  
ATOM   1761  HB3 LEU   209     -28.418  29.665   0.601  1.00 46.99           H  
ATOM   1762  HG  LEU   209     -27.537  26.773   0.591  1.00 65.47           H  
ATOM   1763 HD11 LEU   209     -29.194  28.406  -1.376  1.00 64.35           H  
ATOM   1764 HD12 LEU   209     -29.817  27.142  -0.289  1.00 64.35           H  
ATOM   1765 HD13 LEU   209     -28.687  26.714  -1.596  1.00 64.35           H  
ATOM   1766 HD21 LEU   209     -26.735  29.056  -1.234  1.00 69.51           H  
ATOM   1767 HD22 LEU   209     -26.278  27.346  -1.425  1.00 69.51           H  
ATOM   1768 HD23 LEU   209     -25.702  28.269  -0.016  1.00 69.51           H  
ATOM   1769  N   ALA   210     -28.279  30.158   4.027  1.00 64.29           N  
ATOM   1770  CA  ALA   210     -28.661  31.303   4.844  1.00 68.25           C  
ATOM   1771  C   ALA   210     -27.436  31.956   5.468  1.00 59.08           C  
ATOM   1772  O   ALA   210     -27.331  33.188   5.502  1.00 72.31           O  
ATOM   1773  CB  ALA   210     -29.652  30.872   5.922  1.00 69.65           C  
ATOM   1774  H   ALA   210     -28.590  29.231   4.279  1.00 64.29           H  
ATOM   1775  HA  ALA   210     -29.143  32.041   4.203  1.00 68.25           H  
ATOM   1776  HB1 ALA   210     -29.183  30.133   6.573  1.00 69.65           H  
ATOM   1777  HB2 ALA   210     -30.533  30.435   5.452  1.00 69.65           H  
ATOM   1778  HB3 ALA   210     -29.947  31.740   6.512  1.00 69.65           H  
ATOM   1779  N   ALA   211     -26.492  31.149   5.959  1.00 62.73           N  
ATOM   1780  CA  ALA   211     -25.262  31.708   6.507  1.00 54.04           C  
ATOM   1781  C   ALA   211     -24.542  32.561   5.471  1.00 69.78           C  
ATOM   1782  O   ALA   211     -24.026  33.638   5.792  1.00 74.31           O  
ATOM   1783  CB  ALA   211     -24.352  30.589   7.010  1.00 52.28           C  
ATOM   1784  H   ALA   211     -26.631  30.148   5.951  1.00 62.73           H  
ATOM   1785  HA  ALA   211     -25.522  32.351   7.348  1.00 54.04           H  
ATOM   1786  HB1 ALA   211     -24.084  29.937   6.179  1.00 52.28           H  
ATOM   1787  HB2 ALA   211     -24.875  30.011   7.772  1.00 52.28           H  
ATOM   1788  HB3 ALA   211     -23.448  31.021   7.439  1.00 52.28           H  
ATOM   1789  N   ILE   212     -24.510  32.104   4.215  1.00 72.94           N  
ATOM   1790  CA  ILE   212     -23.853  32.866   3.159  1.00 64.28           C  
ATOM   1791  C   ILE   212     -24.558  34.198   2.952  1.00 74.28           C  
ATOM   1792  O   ILE   212     -23.911  35.246   2.824  1.00 61.18           O  
ATOM   1793  CB  ILE   212     -23.800  32.038   1.860  1.00 64.44           C  
ATOM   1794  CG1 ILE   212     -22.824  30.872   2.035  1.00 72.91           C  
ATOM   1795  CG2 ILE   212     -23.376  32.893   0.670  1.00 63.58           C  
ATOM   1796  CD1 ILE   212     -22.782  29.891   0.870  1.00 83.41           C  
ATOM   1797  H   ILE   212     -24.947  31.220   3.995  1.00 72.94           H  
ATOM   1798  HA  ILE   212     -22.827  33.081   3.456  1.00 64.28           H  
ATOM   1799  HB  ILE   212     -24.801  31.657   1.659  1.00 64.44           H  
ATOM   1800 HG12 ILE   212     -21.824  31.284   2.168  1.00 72.91           H  
ATOM   1801 HG13 ILE   212     -23.112  30.321   2.931  1.00 72.91           H  
ATOM   1802 HG21 ILE   212     -22.375  33.288   0.845  1.00 63.58           H  
ATOM   1803 HG22 ILE   212     -24.076  33.719   0.547  1.00 63.58           H  
ATOM   1804 HG23 ILE   212     -23.372  32.283  -0.233  1.00 63.58           H  
ATOM   1805 HD11 ILE   212     -22.496  30.420  -0.039  1.00 83.41           H  
ATOM   1806 HD12 ILE   212     -23.767  29.444   0.736  1.00 83.41           H  
ATOM   1807 HD13 ILE   212     -22.053  29.109   1.080  1.00 83.41           H  
ATOM   1808  N   ASP   213     -25.892  34.182   2.913  1.00 69.19           N  
ATOM   1809  CA  ASP   213     -26.640  35.423   2.755  1.00 68.45           C  
ATOM   1810  C   ASP   213     -26.306  36.409   3.863  1.00 76.75           C  
ATOM   1811  O   ASP   213     -26.127  37.607   3.610  1.00 68.60           O  
ATOM   1812  CB  ASP   213     -28.138  35.136   2.740  1.00 47.26           C  
ATOM   1813  CG  ASP   213     -28.969  36.386   2.909  1.00 63.86           C  
ATOM   1814  OD1 ASP   213     -29.211  37.053   1.881  1.00 66.86           O  
ATOM   1815  OD2 ASP   213     -29.371  36.719   4.047  1.00 62.05           O1-
ATOM   1816  H   ASP   213     -26.386  33.304   2.994  1.00 69.19           H  
ATOM   1817  HA  ASP   213     -26.354  35.873   1.805  1.00 68.45           H  
ATOM   1818  HB2 ASP   213     -28.371  34.449   3.554  1.00 47.26           H  
ATOM   1819  HB3 ASP   213     -28.395  34.671   1.788  1.00 47.26           H  
ATOM   1820  N   ARG   214     -26.224  35.922   5.102  1.00 68.96           N  
ATOM   1821  CA  ARG   214     -25.887  36.797   6.217  1.00 73.65           C  
ATOM   1822  C   ARG   214     -24.443  37.267   6.138  1.00 69.94           C  
ATOM   1823  O   ARG   214     -24.141  38.401   6.526  1.00 63.59           O  
ATOM   1824  CB  ARG   214     -26.148  36.078   7.541  1.00 56.73           C  
ATOM   1825  CG  ARG   214     -27.622  35.883   7.857  1.00 40.08           C  
ATOM   1826  CD  ARG   214     -28.318  37.220   8.080  1.00 62.85           C  
ATOM   1827  NE  ARG   214     -28.850  37.790   6.846  1.00 53.81           N  
ATOM   1828  CZ  ARG   214     -29.354  39.016   6.745  1.00 59.93           C  
ATOM   1829  NH1 ARG   214     -29.393  39.813   7.806  1.00 60.84           N  
ATOM   1830  NH2 ARG   214     -29.820  39.449   5.582  1.00 69.55           N1+
ATOM   1831  H   ARG   214     -26.397  34.941   5.268  1.00 68.96           H  
ATOM   1832  HA  ARG   214     -26.522  37.681   6.161  1.00 73.65           H  
ATOM   1833  HB2 ARG   214     -25.673  35.098   7.499  1.00 56.73           H  
ATOM   1834  HB3 ARG   214     -25.700  36.665   8.344  1.00 56.73           H  
ATOM   1835  HG2 ARG   214     -27.716  35.278   8.759  1.00 40.08           H  
ATOM   1836  HG3 ARG   214     -28.099  35.368   7.023  1.00 40.08           H  
ATOM   1837  HD2 ARG   214     -27.600  37.920   8.507  1.00 62.85           H  
ATOM   1838  HD3 ARG   214     -29.141  37.073   8.779  1.00 62.85           H  
ATOM   1839  HE  ARG   214     -28.833  37.216   6.015  1.00 53.81           H  
ATOM   1840 HH11 ARG   214     -29.776  40.744   7.724  1.00 60.84           H  
ATOM   1841 HH12 ARG   214     -29.039  39.488   8.694  1.00 60.84           H  
ATOM   1842 HH21 ARG   214     -29.792  38.847   4.771  1.00 69.55           H  
ATOM   1843 HH22 ARG   214     -30.203  40.380   5.506  1.00 69.55           H  
ATOM   1844  N   TYR   215     -23.541  36.425   5.633  1.00 57.27           N  
ATOM   1845  CA  TYR   215     -22.160  36.860   5.458  1.00 75.18           C  
ATOM   1846  C   TYR   215     -22.064  37.984   4.436  1.00 78.78           C  
ATOM   1847  O   TYR   215     -21.261  38.910   4.598  1.00 71.85           O  
ATOM   1848  CB  TYR   215     -21.280  35.680   5.048  1.00 59.38           C  
ATOM   1849  CG  TYR   215     -20.581  35.001   6.209  1.00 86.22           C  
ATOM   1850  CD1 TYR   215     -19.362  35.470   6.681  1.00100.41           C  
ATOM   1851  CD2 TYR   215     -21.139  33.892   6.829  1.00101.37           C  
ATOM   1852  CE1 TYR   215     -18.718  34.852   7.741  1.00104.62           C  
ATOM   1853  CE2 TYR   215     -20.503  33.267   7.889  1.00101.12           C  
ATOM   1854  CZ  TYR   215     -19.293  33.749   8.340  1.00 96.62           C  
ATOM   1855  OH  TYR   215     -18.652  33.134   9.395  1.00 92.08           O  
ATOM   1856  H   TYR   215     -23.814  35.488   5.371  1.00 57.27           H  
ATOM   1857  HA  TYR   215     -21.801  37.246   6.413  1.00 75.18           H  
ATOM   1858  HB2 TYR   215     -21.907  34.943   4.546  1.00 59.38           H  
ATOM   1859  HB3 TYR   215     -20.521  36.044   4.355  1.00 59.38           H  
ATOM   1860  HD1 TYR   215     -18.908  36.331   6.213  1.00100.41           H  
ATOM   1861  HD2 TYR   215     -22.086  33.509   6.480  1.00101.37           H  
ATOM   1862  HE1 TYR   215     -17.771  35.231   8.096  1.00104.62           H  
ATOM   1863  HE2 TYR   215     -20.952  32.405   8.359  1.00101.12           H  
ATOM   1864  HH  TYR   215     -19.112  32.375   9.762  1.00 92.08           H  
ATOM   1865  N   ILE   216     -22.882  37.931   3.381  1.00 72.95           N  
ATOM   1866  CA  ILE   216     -22.899  39.017   2.404  1.00 72.54           C  
ATOM   1867  C   ILE   216     -23.502  40.275   3.018  1.00 71.82           C  
ATOM   1868  O   ILE   216     -23.030  41.390   2.768  1.00 51.03           O  
ATOM   1869  CB  ILE   216     -23.662  38.584   1.138  1.00 66.49           C  
ATOM   1870  CG1 ILE   216     -22.953  37.396   0.482  1.00 65.67           C  
ATOM   1871  CG2 ILE   216     -23.775  39.751   0.155  1.00 55.05           C  
ATOM   1872  CD1 ILE   216     -23.670  36.818  -0.735  1.00 55.28           C  
ATOM   1873  H   ILE   216     -23.492  37.135   3.258  1.00 72.95           H  
ATOM   1874  HA  ILE   216     -21.874  39.249   2.114  1.00 72.54           H  
ATOM   1875  HB  ILE   216     -24.669  38.280   1.422  1.00 66.49           H  
ATOM   1876 HG12 ILE   216     -21.962  37.723   0.169  1.00 65.67           H  
ATOM   1877 HG13 ILE   216     -22.857  36.606   1.226  1.00 65.67           H  
ATOM   1878 HG21 ILE   216     -22.778  40.073  -0.144  1.00 55.05           H  
ATOM   1879 HG22 ILE   216     -24.297  40.580   0.634  1.00 55.05           H  
ATOM   1880 HG23 ILE   216     -24.333  39.430  -0.725  1.00 55.05           H  
ATOM   1881 HD11 ILE   216     -23.778  37.592  -1.495  1.00 55.28           H  
ATOM   1882 HD12 ILE   216     -24.655  36.458  -0.439  1.00 55.28           H  
ATOM   1883 HD13 ILE   216     -23.087  35.990  -1.140  1.00 55.28           H  
ATOM   1884  N   SER   217     -24.562  40.119   3.815  1.00 67.11           N  
ATOM   1885  CA  SER   217     -25.166  41.271   4.478  1.00 50.78           C  
ATOM   1886  C   SER   217     -24.170  41.948   5.412  1.00 65.96           C  
ATOM   1887  O   SER   217     -24.136  43.180   5.509  1.00 74.91           O  
ATOM   1888  CB  SER   217     -26.413  40.837   5.249  1.00 60.58           C  
ATOM   1889  OG  SER   217     -27.011  41.945   5.897  1.00 72.97           O  
ATOM   1890  H   SER   217     -24.949  39.198   3.961  1.00 67.11           H  
ATOM   1891  HA  SER   217     -25.455  41.994   3.716  1.00 50.78           H  
ATOM   1892  HB2 SER   217     -26.133  40.094   5.995  1.00 60.58           H  
ATOM   1893  HB3 SER   217     -27.130  40.401   4.553  1.00 60.58           H  
ATOM   1894  HG  SER   217     -26.362  42.311   6.503  1.00 72.97           H  
ATOM   1895  N   ILE   218     -23.345  41.160   6.101  1.00 54.56           N  
ATOM   1896  CA  ILE   218     -22.379  41.722   7.039  1.00 51.23           C  
ATOM   1897  C   ILE   218     -21.246  42.412   6.288  1.00 51.66           C  
ATOM   1898  O   ILE   218     -20.915  43.571   6.560  1.00 71.04           O  
ATOM   1899  CB  ILE   218     -21.857  40.618   7.977  1.00 53.51           C  
ATOM   1900  CG1 ILE   218     -22.999  40.124   8.875  1.00 47.95           C  
ATOM   1901  CG2 ILE   218     -20.697  41.116   8.829  1.00 47.28           C  
ATOM   1902  CD1 ILE   218     -22.710  38.827   9.619  1.00 45.33           C  
ATOM   1903  H   ILE   218     -23.389  40.159   5.971  1.00 54.56           H  
ATOM   1904  HA  ILE   218     -22.868  42.479   7.652  1.00 51.23           H  
ATOM   1905  HB  ILE   218     -21.490  39.793   7.367  1.00 53.51           H  
ATOM   1906 HG12 ILE   218     -23.210  40.899   9.612  1.00 47.95           H  
ATOM   1907 HG13 ILE   218     -23.878  39.968   8.250  1.00 47.95           H  
ATOM   1908 HG21 ILE   218     -21.033  41.944   9.453  1.00 47.28           H  
ATOM   1909 HG22 ILE   218     -19.889  41.455   8.180  1.00 47.28           H  
ATOM   1910 HG23 ILE   218     -20.337  40.306   9.463  1.00 47.28           H  
ATOM   1911 HD11 ILE   218     -21.832  38.959  10.252  1.00 45.33           H  
ATOM   1912 HD12 ILE   218     -22.523  38.029   8.901  1.00 45.33           H  
ATOM   1913 HD13 ILE   218     -23.568  38.564  10.238  1.00 45.33           H  
ATOM   1914  N   HIS   219     -20.645  41.715   5.321  1.00 69.20           N  
ATOM   1915  CA  HIS   219     -19.457  42.232   4.648  1.00 73.02           C  
ATOM   1916  C   HIS   219     -19.781  43.276   3.584  1.00 75.40           C  
ATOM   1917  O   HIS   219     -18.960  44.165   3.331  1.00 71.16           O  
ATOM   1918  CB  HIS   219     -18.676  41.082   4.011  1.00 70.50           C  
ATOM   1919  CG  HIS   219     -17.888  40.270   4.990  1.00 81.31           C  
ATOM   1920  ND1 HIS   219     -18.259  38.998   5.372  1.00 96.24           N  
ATOM   1921  CD2 HIS   219     -16.744  40.546   5.661  1.00 95.07           C  
ATOM   1922  CE1 HIS   219     -17.380  38.527   6.239  1.00101.57           C  
ATOM   1923  NE2 HIS   219     -16.450  39.446   6.430  1.00 98.38           N  
ATOM   1924  H   HIS   219     -21.018  40.817   5.050  1.00 69.20           H  
ATOM   1925  HA  HIS   219     -18.855  42.725   5.411  1.00 73.02           H  
ATOM   1926  HB2 HIS   219     -17.986  41.500   3.278  1.00 70.50           H  
ATOM   1927  HB3 HIS   219     -19.383  40.422   3.509  1.00 70.50           H  
ATOM   1928  HD2 HIS   219     -16.171  41.459   5.602  1.00 95.07           H  
ATOM   1929  HE2 HIS   219     -15.653  39.355   7.043  1.00 98.38           H  
ATOM   1930  HE1 HIS   219     -17.416  37.556   6.710  1.00101.57           H  
ATOM   1931  N   ARG   220     -20.945  43.182   2.943  1.00 80.93           N  
ATOM   1932  CA  ARG   220     -21.336  44.094   1.867  1.00 67.17           C  
ATOM   1933  C   ARG   220     -22.697  44.709   2.175  1.00 71.49           C  
ATOM   1934  O   ARG   220     -23.642  44.585   1.391  1.00 87.53           O  
ATOM   1935  CB  ARG   220     -21.366  43.362   0.527  1.00 49.30           C  
ATOM   1936  CG  ARG   220     -20.058  42.710   0.134  1.00 70.02           C  
ATOM   1937  CD  ARG   220     -18.948  43.728  -0.072  1.00 75.00           C  
ATOM   1938  NE  ARG   220     -19.333  44.790  -1.002  1.00 79.81           N  
ATOM   1939  CZ  ARG   220     -19.374  44.653  -2.324  1.00 81.04           C  
ATOM   1940  NH1 ARG   220     -19.057  43.496  -2.888  1.00 73.41           N  
ATOM   1941  NH2 ARG   220     -19.740  45.672  -3.087  1.00 55.66           N1+
ATOM   1942  H   ARG   220     -21.586  42.449   3.212  1.00 80.93           H  
ATOM   1943  HA  ARG   220     -20.598  44.894   1.799  1.00 67.17           H  
ATOM   1944  HB2 ARG   220     -22.129  42.585   0.581  1.00 49.30           H  
ATOM   1945  HB3 ARG   220     -21.633  44.081  -0.248  1.00 49.30           H  
ATOM   1946  HG2 ARG   220     -20.205  42.159  -0.794  1.00 70.02           H  
ATOM   1947  HG3 ARG   220     -19.759  42.020   0.923  1.00 70.02           H  
ATOM   1948  HD2 ARG   220     -18.071  43.216  -0.468  1.00 75.00           H  
ATOM   1949  HD3 ARG   220     -18.701  44.177   0.890  1.00 75.00           H  
ATOM   1950  HE  ARG   220     -19.586  45.687  -0.614  1.00 79.81           H  
ATOM   1951 HH11 ARG   220     -19.096  43.397  -3.892  1.00 73.41           H  
ATOM   1952 HH12 ARG   220     -18.777  42.714  -2.314  1.00 73.41           H  
ATOM   1953 HH21 ARG   220     -19.989  46.555  -2.665  1.00 55.66           H  
ATOM   1954 HH22 ARG   220     -19.770  45.565  -4.091  1.00 55.66           H  
ATOM   1955  N   PRO   221     -22.831  45.395   3.311  1.00 64.62           N  
ATOM   1956  CA  PRO   221     -24.147  45.962   3.647  1.00 66.88           C  
ATOM   1957  C   PRO   221     -24.680  46.906   2.584  1.00 52.76           C  
ATOM   1958  O   PRO   221     -25.896  46.941   2.356  1.00 65.82           O  
ATOM   1959  CB  PRO   221     -23.891  46.692   4.974  1.00 44.20           C  
ATOM   1960  CG  PRO   221     -22.449  47.032   4.945  1.00 50.68           C  
ATOM   1961  CD  PRO   221     -21.772  45.898   4.203  1.00 60.13           C  
ATOM   1962  HA  PRO   221     -24.915  45.192   3.717  1.00 66.88           H  
ATOM   1963  HB2 PRO   221     -24.497  47.596   5.039  1.00 44.20           H  
ATOM   1964  HB3 PRO   221     -24.116  46.042   5.820  1.00 44.20           H  
ATOM   1965  HG2 PRO   221     -22.056  47.109   5.959  1.00 50.68           H  
ATOM   1966  HG3 PRO   221     -22.291  47.975   4.422  1.00 50.68           H  
ATOM   1967  HD2 PRO   221     -21.443  45.122   4.894  1.00 60.13           H  
ATOM   1968  HD3 PRO   221     -20.919  46.261   3.630  1.00 60.13           H  
ATOM   1969  N   LEU   222     -23.814  47.664   1.912  1.00 59.06           N  
ATOM   1970  CA  LEU   222     -24.306  48.680   0.987  1.00 64.83           C  
ATOM   1971  C   LEU   222     -24.927  48.049  -0.253  1.00 75.04           C  
ATOM   1972  O   LEU   222     -26.018  48.442  -0.682  1.00 90.82           O  
ATOM   1973  CB  LEU   222     -23.173  49.633   0.595  1.00 74.43           C  
ATOM   1974  CG  LEU   222     -23.573  50.904  -0.162  1.00 66.85           C  
ATOM   1975  CD1 LEU   222     -24.690  51.649   0.548  1.00 50.15           C  
ATOM   1976  CD2 LEU   222     -22.360  51.795  -0.313  1.00 62.76           C  
ATOM   1977  H   LEU   222     -22.820  47.536   2.043  1.00 59.06           H  
ATOM   1978  HA  LEU   222     -25.085  49.248   1.495  1.00 64.83           H  
ATOM   1979  HB2 LEU   222     -22.668  49.940   1.511  1.00 74.43           H  
ATOM   1980  HB3 LEU   222     -22.478  49.078  -0.035  1.00 74.43           H  
ATOM   1981  HG  LEU   222     -23.947  50.617  -1.145  1.00 66.85           H  
ATOM   1982 HD11 LEU   222     -24.352  51.953   1.538  1.00 50.15           H  
ATOM   1983 HD12 LEU   222     -25.559  50.997   0.644  1.00 50.15           H  
ATOM   1984 HD13 LEU   222     -24.962  52.533  -0.030  1.00 50.15           H  
ATOM   1985 HD21 LEU   222     -21.992  52.078   0.673  1.00 62.76           H  
ATOM   1986 HD22 LEU   222     -22.636  52.692  -0.869  1.00 62.76           H  
ATOM   1987 HD23 LEU   222     -21.580  51.259  -0.853  1.00 62.76           H  
ATOM   1988  N   ALA   223     -24.243  47.077  -0.852  1.00 63.06           N  
ATOM   1989  CA  ALA   223     -24.679  46.469  -2.101  1.00 65.66           C  
ATOM   1990  C   ALA   223     -25.355  45.117  -1.900  1.00 68.04           C  
ATOM   1991  O   ALA   223     -25.548  44.383  -2.874  1.00 76.98           O  
ATOM   1992  CB  ALA   223     -23.484  46.320  -3.046  1.00 61.74           C  
ATOM   1993  H   ALA   223     -23.390  46.748  -0.424  1.00 63.06           H  
ATOM   1994  HA  ALA   223     -25.425  47.133  -2.537  1.00 65.66           H  
ATOM   1995  HB1 ALA   223     -22.747  45.654  -2.597  1.00 61.74           H  
ATOM   1996  HB2 ALA   223     -23.033  47.297  -3.218  1.00 61.74           H  
ATOM   1997  HB3 ALA   223     -23.821  45.902  -3.994  1.00 61.74           H  
ATOM   1998  N   TYR   224     -25.727  44.776  -0.665  1.00 74.74           N  
ATOM   1999  CA  TYR   224     -26.321  43.468  -0.398  1.00 68.96           C  
ATOM   2000  C   TYR   224     -27.571  43.236  -1.241  1.00 59.43           C  
ATOM   2001  O   TYR   224     -27.761  42.147  -1.796  1.00 61.19           O  
ATOM   2002  CB  TYR   224     -26.655  43.340   1.090  1.00 64.35           C  
ATOM   2003  CG  TYR   224     -27.621  42.222   1.395  1.00 60.89           C  
ATOM   2004  CD1 TYR   224     -27.191  40.905   1.478  1.00 53.84           C  
ATOM   2005  CD2 TYR   224     -28.969  42.484   1.599  1.00 82.33           C  
ATOM   2006  CE1 TYR   224     -28.078  39.883   1.755  1.00 74.07           C  
ATOM   2007  CE2 TYR   224     -29.858  41.471   1.876  1.00 78.18           C  
ATOM   2008  CZ  TYR   224     -29.411  40.178   1.951  1.00 64.28           C  
ATOM   2009  OH  TYR   224     -30.315  39.188   2.229  1.00 77.01           O  
ATOM   2010  H   TYR   224     -25.597  45.429   0.094  1.00 74.74           H  
ATOM   2011  HA  TYR   224     -25.592  42.706  -0.672  1.00 68.96           H  
ATOM   2012  HB2 TYR   224     -25.730  43.155   1.636  1.00 64.35           H  
ATOM   2013  HB3 TYR   224     -27.095  44.278   1.427  1.00 64.35           H  
ATOM   2014  HD1 TYR   224     -26.147  40.676   1.325  1.00 53.84           H  
ATOM   2015  HD2 TYR   224     -29.326  43.502   1.540  1.00 82.33           H  
ATOM   2016  HE1 TYR   224     -27.731  38.862   1.817  1.00 74.07           H  
ATOM   2017  HE2 TYR   224     -30.903  41.694   2.032  1.00 78.18           H  
ATOM   2018  HH  TYR   224     -31.219  39.487   2.353  1.00 77.01           H  
ATOM   2019  N   LYS   225     -28.437  44.246  -1.345  1.00 74.49           N  
ATOM   2020  CA  LYS   225     -29.711  44.068  -2.034  1.00 64.44           C  
ATOM   2021  C   LYS   225     -29.509  43.691  -3.497  1.00 69.45           C  
ATOM   2022  O   LYS   225     -30.280  42.897  -4.050  1.00 60.97           O  
ATOM   2023  CB  LYS   225     -30.553  45.340  -1.911  1.00 60.18           C  
ATOM   2024  CG  LYS   225     -31.641  45.256  -0.843  1.00 74.09           C  
ATOM   2025  CD  LYS   225     -32.043  46.631  -0.319  1.00 94.96           C  
ATOM   2026  CE  LYS   225     -31.046  47.160   0.716  1.00100.89           C  
ATOM   2027  NZ  LYS   225     -31.463  48.481   1.299  1.00 88.86           N1+
ATOM   2028  H   LYS   225     -28.208  45.144  -0.942  1.00 74.49           H  
ATOM   2029  HA  LYS   225     -30.243  43.244  -1.558  1.00 64.44           H  
ATOM   2030  HB2 LYS   225     -29.891  46.169  -1.663  1.00 60.18           H  
ATOM   2031  HB3 LYS   225     -31.030  45.531  -2.873  1.00 60.18           H  
ATOM   2032  HG2 LYS   225     -32.519  44.774  -1.272  1.00 74.09           H  
ATOM   2033  HG3 LYS   225     -31.269  44.659  -0.010  1.00 74.09           H  
ATOM   2034  HD2 LYS   225     -33.026  46.558   0.144  1.00 94.96           H  
ATOM   2035  HD3 LYS   225     -32.086  47.328  -1.156  1.00 94.96           H  
ATOM   2036  HE2 LYS   225     -30.075  47.282   0.234  1.00100.89           H  
ATOM   2037  HE3 LYS   225     -30.962  46.433   1.523  1.00100.89           H  
ATOM   2038  HZ1 LYS   225     -31.544  49.164   0.560  1.00 88.86           H  
ATOM   2039  HZ2 LYS   225     -30.770  48.788   1.966  1.00 88.86           H  
ATOM   2040  HZ3 LYS   225     -32.354  48.378   1.762  1.00 88.86           H  
ATOM   2041  N   ARG   226     -28.478  44.238  -4.140  1.00 60.66           N  
ATOM   2042  CA  ARG   226     -28.235  43.941  -5.546  1.00 70.89           C  
ATOM   2043  C   ARG   226     -27.401  42.686  -5.761  1.00 74.93           C  
ATOM   2044  O   ARG   226     -27.337  42.197  -6.895  1.00 96.56           O  
ATOM   2045  CB  ARG   226     -27.547  45.128  -6.234  1.00 72.79           C  
ATOM   2046  CG  ARG   226     -26.087  45.355  -5.832  1.00 88.00           C  
ATOM   2047  CD  ARG   226     -25.346  46.144  -6.898  1.00 90.67           C  
ATOM   2048  NE  ARG   226     -23.988  46.500  -6.497  1.00 92.02           N  
ATOM   2049  CZ  ARG   226     -22.932  45.696  -6.598  1.00 86.92           C  
ATOM   2050  NH1 ARG   226     -23.059  44.466  -7.081  1.00 78.38           N  
ATOM   2051  NH2 ARG   226     -21.742  46.121  -6.208  1.00 78.88           N1+
ATOM   2052  H   ARG   226     -27.858  44.864  -3.648  1.00 60.66           H  
ATOM   2053  HA  ARG   226     -29.214  43.762  -5.989  1.00 70.89           H  
ATOM   2054  HB2 ARG   226     -27.578  44.959  -7.310  1.00 72.79           H  
ATOM   2055  HB3 ARG   226     -28.108  46.030  -5.992  1.00 72.79           H  
ATOM   2056  HG2 ARG   226     -25.599  44.390  -5.700  1.00 88.00           H  
ATOM   2057  HG3 ARG   226     -26.058  45.909  -4.894  1.00 88.00           H  
ATOM   2058  HD2 ARG   226     -25.901  47.061  -7.101  1.00 90.67           H  
ATOM   2059  HD3 ARG   226     -25.296  45.542  -7.805  1.00 90.67           H  
ATOM   2060  HE  ARG   226     -23.839  47.423  -6.115  1.00 92.02           H  
ATOM   2061 HH11 ARG   226     -22.250  43.865  -7.149  1.00 78.38           H  
ATOM   2062 HH12 ARG   226     -23.964  44.132  -7.381  1.00 78.38           H  
ATOM   2063 HH21 ARG   226     -21.636  47.054  -5.836  1.00 78.88           H  
ATOM   2064 HH22 ARG   226     -20.939  45.513  -6.284  1.00 78.88           H  
ATOM   2065  N   ILE   227     -26.757  42.159  -4.724  1.00 63.66           N  
ATOM   2066  CA  ILE   227     -25.977  40.930  -4.855  1.00 72.00           C  
ATOM   2067  C   ILE   227     -26.860  39.700  -4.707  1.00 80.20           C  
ATOM   2068  O   ILE   227     -26.865  38.820  -5.571  1.00 66.68           O  
ATOM   2069  CB  ILE   227     -24.822  40.926  -3.829  1.00 60.81           C  
ATOM   2070  CG1 ILE   227     -23.810  42.025  -4.172  1.00 60.01           C  
ATOM   2071  CG2 ILE   227     -24.127  39.567  -3.800  1.00 51.32           C  
ATOM   2072  CD1 ILE   227     -22.652  42.151  -3.185  1.00 67.27           C  
ATOM   2073  H   ILE   227     -26.808  42.619  -3.826  1.00 63.66           H  
ATOM   2074  HA  ILE   227     -25.546  40.895  -5.856  1.00 72.00           H  
ATOM   2075  HB  ILE   227     -25.240  41.120  -2.841  1.00 60.81           H  
ATOM   2076 HG12 ILE   227     -23.396  41.811  -5.157  1.00 60.01           H  
ATOM   2077 HG13 ILE   227     -24.339  42.978  -4.199  1.00 60.01           H  
ATOM   2078 HG21 ILE   227     -23.703  39.355  -4.781  1.00 51.32           H  
ATOM   2079 HG22 ILE   227     -24.852  38.794  -3.543  1.00 51.32           H  
ATOM   2080 HG23 ILE   227     -23.332  39.581  -3.055  1.00 51.32           H  
ATOM   2081 HD11 ILE   227     -22.108  41.207  -3.141  1.00 67.27           H  
ATOM   2082 HD12 ILE   227     -23.041  42.392  -2.196  1.00 67.27           H  
ATOM   2083 HD13 ILE   227     -21.979  42.943  -3.513  1.00 67.27           H  
ATOM   2084  N   VAL   228     -27.614  39.623  -3.612  1.00 74.22           N  
ATOM   2085  CA  VAL   228     -28.497  38.494  -3.339  1.00 74.66           C  
ATOM   2086  C   VAL   228     -29.863  38.850  -3.917  1.00 78.27           C  
ATOM   2087  O   VAL   228     -30.635  39.590  -3.307  1.00 86.82           O  
ATOM   2088  CB  VAL   228     -28.578  38.187  -1.844  1.00 75.76           C  
ATOM   2089  CG1 VAL   228     -29.468  36.979  -1.594  1.00 80.55           C  
ATOM   2090  CG2 VAL   228     -27.189  37.963  -1.273  1.00 70.16           C  
ATOM   2091  H   VAL   228     -27.574  40.378  -2.943  1.00 74.22           H  
ATOM   2092  HA  VAL   228     -28.111  37.587  -3.803  1.00 74.66           H  
ATOM   2093  HB  VAL   228     -29.021  39.045  -1.338  1.00 75.76           H  
ATOM   2094 HG11 VAL   228     -29.045  36.106  -2.092  1.00 80.55           H  
ATOM   2095 HG12 VAL   228     -30.465  37.174  -1.988  1.00 80.55           H  
ATOM   2096 HG13 VAL   228     -29.532  36.790  -0.522  1.00 80.55           H  
ATOM   2097 HG21 VAL   228     -26.727  37.108  -1.767  1.00 70.16           H  
ATOM   2098 HG22 VAL   228     -27.263  37.768  -0.204  1.00 70.16           H  
ATOM   2099 HG23 VAL   228     -26.580  38.851  -1.440  1.00 70.16           H  
ATOM   2100  N   THR   229     -30.159  38.319  -5.098  1.00 74.69           N  
ATOM   2101  CA  THR   229     -31.388  38.618  -5.814  1.00 64.32           C  
ATOM   2102  C   THR   229     -32.223  37.353  -5.962  1.00 79.98           C  
ATOM   2103  O   THR   229     -31.789  36.246  -5.635  1.00 81.14           O  
ATOM   2104  CB  THR   229     -31.085  39.208  -7.197  1.00 64.72           C  
ATOM   2105  OG1 THR   229     -30.428  38.222  -8.001  1.00 70.22           O  
ATOM   2106  CG2 THR   229     -30.190  40.429  -7.076  1.00 69.39           C  
ATOM   2107  H   THR   229     -29.500  37.678  -5.517  1.00 74.69           H  
ATOM   2108  HA  THR   229     -31.949  39.356  -5.241  1.00 64.32           H  
ATOM   2109  HB  THR   229     -32.025  39.506  -7.661  1.00 64.72           H  
ATOM   2110 HG21 THR   229     -29.245  40.143  -6.613  1.00 69.39           H  
ATOM   2111 HG22 THR   229     -30.683  41.182  -6.461  1.00 69.39           H  
ATOM   2112 HG23 THR   229     -29.999  40.839  -8.068  1.00 69.39           H  
ATOM   2113  HG1 THR   229     -29.608  37.987  -7.560  1.00 70.22           H  
ATOM   2114  N   ARG   230     -33.439  37.533  -6.476  1.00 87.24           N  
ATOM   2115  CA  ARG   230     -34.335  36.397  -6.682  1.00 90.91           C  
ATOM   2116  C   ARG   230     -33.760  35.379  -7.654  1.00 87.81           C  
ATOM   2117  O   ARG   230     -33.824  34.173  -7.359  1.00 90.72           O  
ATOM   2118  CB  ARG   230     -35.701  36.913  -7.146  1.00101.43           C  
ATOM   2119  CG  ARG   230     -36.874  36.071  -6.684  1.00107.88           C  
ATOM   2120  CD  ARG   230     -37.278  35.034  -7.711  1.00118.11           C  
ATOM   2121  NE  ARG   230     -37.932  35.639  -8.868  1.00126.08           N  
ATOM   2122  CZ  ARG   230     -38.570  34.955  -9.813  1.00132.52           C  
ATOM   2123  NH1 ARG   230     -38.649  33.631  -9.745  1.00118.15           N  
ATOM   2124  NH2 ARG   230     -39.134  35.595 -10.829  1.00141.96           N1+
ATOM   2125  H   ARG   230     -33.745  38.463  -6.726  1.00 87.24           H  
ATOM   2126  HA  ARG   230     -34.452  35.872  -5.734  1.00 90.91           H  
ATOM   2127  HB2 ARG   230     -35.833  37.924  -6.760  1.00101.43           H  
ATOM   2128  HB3 ARG   230     -35.705  36.936  -8.235  1.00101.43           H  
ATOM   2129  HG2 ARG   230     -37.724  36.727  -6.496  1.00107.88           H  
ATOM   2130  HG3 ARG   230     -36.598  35.561  -5.761  1.00107.88           H  
ATOM   2131  HD2 ARG   230     -37.967  34.328  -7.247  1.00118.11           H  
ATOM   2132  HD3 ARG   230     -36.386  34.505  -8.047  1.00118.11           H  
ATOM   2133  HE  ARG   230     -37.896  36.645  -8.957  1.00126.08           H  
ATOM   2134 HH11 ARG   230     -39.137  33.117 -10.465  1.00118.15           H  
ATOM   2135 HH12 ARG   230     -38.222  33.139  -8.974  1.00118.15           H  
ATOM   2136 HH21 ARG   230     -39.078  36.602 -10.885  1.00141.96           H  
ATOM   2137 HH22 ARG   230     -39.618  35.075 -11.546  1.00141.96           H  
ATOM   2138  N   PRO   231     -33.195  35.765  -8.804  1.00 87.24           N  
ATOM   2139  CA  PRO   231     -32.575  34.750  -9.667  1.00 83.44           C  
ATOM   2140  C   PRO   231     -31.335  34.127  -9.052  1.00 88.01           C  
ATOM   2141  O   PRO   231     -31.073  32.941  -9.285  1.00 91.88           O  
ATOM   2142  CB  PRO   231     -32.248  35.528 -10.948  1.00 73.93           C  
ATOM   2143  CG  PRO   231     -32.158  36.938 -10.519  1.00 83.45           C  
ATOM   2144  CD  PRO   231     -33.163  37.099  -9.429  1.00 86.97           C  
ATOM   2145  HA  PRO   231     -33.232  33.897  -9.837  1.00 83.44           H  
ATOM   2146  HB2 PRO   231     -31.300  35.194 -11.369  1.00 73.93           H  
ATOM   2147  HB3 PRO   231     -33.039  35.401 -11.686  1.00 73.93           H  
ATOM   2148  HG2 PRO   231     -32.392  37.602 -11.351  1.00 83.45           H  
ATOM   2149  HG3 PRO   231     -31.158  37.158 -10.148  1.00 83.45           H  
ATOM   2150  HD2 PRO   231     -34.140  37.366  -9.833  1.00 86.97           H  
ATOM   2151  HD3 PRO   231     -32.847  37.858  -8.714  1.00 86.97           H  
ATOM   2152  N   LYS   232     -30.563  34.884  -8.272  1.00 75.25           N  
ATOM   2153  CA  LYS   232     -29.406  34.304  -7.600  1.00 80.66           C  
ATOM   2154  C   LYS   232     -29.834  33.273  -6.565  1.00 88.10           C  
ATOM   2155  O   LYS   232     -29.235  32.196  -6.466  1.00 93.20           O  
ATOM   2156  CB  LYS   232     -28.582  35.404  -6.938  1.00 75.73           C  
ATOM   2157  CG  LYS   232     -27.889  36.341  -7.905  1.00 78.91           C  
ATOM   2158  CD  LYS   232     -26.624  35.726  -8.483  1.00 73.84           C  
ATOM   2159  CE  LYS   232     -25.705  36.788  -9.073  1.00 89.33           C  
ATOM   2160  NZ  LYS   232     -25.256  37.787  -8.062  1.00 72.18           N1+
ATOM   2161  H   LYS   232     -30.780  35.863  -8.146  1.00 75.25           H  
ATOM   2162  HA  LYS   232     -28.795  33.799  -8.348  1.00 80.66           H  
ATOM   2163  HB2 LYS   232     -29.247  35.996  -6.309  1.00 75.73           H  
ATOM   2164  HB3 LYS   232     -27.820  34.932  -6.318  1.00 75.73           H  
ATOM   2165  HG2 LYS   232     -28.573  36.574  -8.722  1.00 78.91           H  
ATOM   2166  HG3 LYS   232     -27.626  37.259  -7.379  1.00 78.91           H  
ATOM   2167  HD2 LYS   232     -26.899  35.021  -9.267  1.00 73.84           H  
ATOM   2168  HD3 LYS   232     -26.093  35.198  -7.691  1.00 73.84           H  
ATOM   2169  HE2 LYS   232     -26.240  37.311  -9.866  1.00 89.33           H  
ATOM   2170  HE3 LYS   232     -24.826  36.297  -9.490  1.00 89.33           H  
ATOM   2171  HZ1 LYS   232     -26.062  38.251  -7.667  1.00 72.18           H  
ATOM   2172  HZ2 LYS   232     -24.659  38.470  -8.506  1.00 72.18           H  
ATOM   2173  HZ3 LYS   232     -24.745  37.318  -7.329  1.00 72.18           H  
ATOM   2174  N   ALA   233     -30.870  33.585  -5.785  1.00 77.97           N  
ATOM   2175  CA  ALA   233     -31.285  32.690  -4.712  1.00 72.21           C  
ATOM   2176  C   ALA   233     -31.860  31.393  -5.266  1.00 79.17           C  
ATOM   2177  O   ALA   233     -31.624  30.314  -4.708  1.00 95.05           O  
ATOM   2178  CB  ALA   233     -32.301  33.394  -3.812  1.00 71.33           C  
ATOM   2179  H   ALA   233     -31.371  34.449  -5.939  1.00 77.97           H  
ATOM   2180  HA  ALA   233     -30.407  32.431  -4.120  1.00 72.21           H  
ATOM   2181  HB1 ALA   233     -33.183  33.658  -4.396  1.00 71.33           H  
ATOM   2182  HB2 ALA   233     -31.854  34.300  -3.400  1.00 71.33           H  
ATOM   2183  HB3 ALA   233     -32.589  32.729  -2.999  1.00 71.33           H  
ATOM   2184  N   VAL   234     -32.611  31.473  -6.366  1.00 81.61           N  
ATOM   2185  CA  VAL   234     -33.190  30.270  -6.960  1.00 82.45           C  
ATOM   2186  C   VAL   234     -32.089  29.328  -7.426  1.00 78.40           C  
ATOM   2187  O   VAL   234     -32.161  28.111  -7.215  1.00 79.36           O  
ATOM   2188  CB  VAL   234     -34.138  30.648  -8.113  1.00 79.96           C  
ATOM   2189  CG1 VAL   234     -34.465  29.435  -8.977  1.00 68.76           C  
ATOM   2190  CG2 VAL   234     -35.414  31.257  -7.559  1.00 71.60           C  
ATOM   2191  H   VAL   234     -32.781  32.373  -6.792  1.00 81.61           H  
ATOM   2192  HA  VAL   234     -33.776  29.747  -6.205  1.00 82.45           H  
ATOM   2193  HB  VAL   234     -33.635  31.383  -8.741  1.00 79.96           H  
ATOM   2194 HG11 VAL   234     -34.971  28.683  -8.371  1.00 68.76           H  
ATOM   2195 HG12 VAL   234     -33.543  29.017  -9.380  1.00 68.76           H  
ATOM   2196 HG13 VAL   234     -35.116  29.738  -9.797  1.00 68.76           H  
ATOM   2197 HG21 VAL   234     -35.922  30.526  -6.929  1.00 71.60           H  
ATOM   2198 HG22 VAL   234     -36.068  31.544  -8.383  1.00 71.60           H  
ATOM   2199 HG23 VAL   234     -35.169  32.138  -6.966  1.00 71.60           H  
ATOM   2200  N   VAL   235     -31.058  29.871  -8.075  1.00 91.40           N  
ATOM   2201  CA  VAL   235     -29.971  29.029  -8.569  1.00 93.50           C  
ATOM   2202  C   VAL   235     -29.256  28.353  -7.407  1.00 88.06           C  
ATOM   2203  O   VAL   235     -28.947  27.157  -7.462  1.00102.94           O  
ATOM   2204  CB  VAL   235     -29.001  29.860  -9.433  1.00 92.63           C  
ATOM   2205  CG1 VAL   235     -27.779  29.032  -9.834  1.00 84.94           C  
ATOM   2206  CG2 VAL   235     -29.711  30.378 -10.677  1.00 85.95           C  
ATOM   2207  H   VAL   235     -31.028  30.869  -8.225  1.00 91.40           H  
ATOM   2208  HA  VAL   235     -30.385  28.245  -9.203  1.00 93.50           H  
ATOM   2209  HB  VAL   235     -28.661  30.708  -8.839  1.00 92.63           H  
ATOM   2210 HG11 VAL   235     -28.098  28.177 -10.430  1.00 84.94           H  
ATOM   2211 HG12 VAL   235     -27.269  28.679  -8.938  1.00 84.94           H  
ATOM   2212 HG13 VAL   235     -27.098  29.649 -10.420  1.00 84.94           H  
ATOM   2213 HG21 VAL   235     -30.054  29.535 -11.277  1.00 85.95           H  
ATOM   2214 HG22 VAL   235     -29.021  30.984 -11.263  1.00 85.95           H  
ATOM   2215 HG23 VAL   235     -30.566  30.985 -10.380  1.00 85.95           H  
ATOM   2216  N   ALA   236     -28.991  29.100  -6.335  1.00 81.69           N  
ATOM   2217  CA  ALA   236     -28.280  28.524  -5.197  1.00 83.09           C  
ATOM   2218  C   ALA   236     -29.077  27.391  -4.565  1.00 89.44           C  
ATOM   2219  O   ALA   236     -28.510  26.358  -4.191  1.00 93.64           O  
ATOM   2220  CB  ALA   236     -27.981  29.603  -4.159  1.00 77.33           C  
ATOM   2221  H   ALA   236     -29.282  30.067  -6.309  1.00 81.69           H  
ATOM   2222  HA  ALA   236     -27.340  28.111  -5.563  1.00 83.09           H  
ATOM   2223  HB1 ALA   236     -28.918  30.021  -3.789  1.00 77.33           H  
ATOM   2224  HB2 ALA   236     -27.387  30.394  -4.617  1.00 77.33           H  
ATOM   2225  HB3 ALA   236     -27.426  29.165  -3.329  1.00 77.33           H  
ATOM   2226  N   PHE   237     -30.391  27.568  -4.430  1.00 84.68           N  
ATOM   2227  CA  PHE   237     -31.206  26.541  -3.791  1.00 90.59           C  
ATOM   2228  C   PHE   237     -31.432  25.349  -4.714  1.00 97.28           C  
ATOM   2229  O   PHE   237     -31.431  24.198  -4.259  1.00 97.54           O  
ATOM   2230  CB  PHE   237     -32.533  27.143  -3.342  1.00 72.07           C  
ATOM   2231  CG  PHE   237     -32.462  27.797  -2.000  1.00 76.80           C  
ATOM   2232  CD1 PHE   237     -32.518  27.033  -0.848  1.00 80.25           C  
ATOM   2233  CD2 PHE   237     -32.321  29.168  -1.886  1.00 77.42           C  
ATOM   2234  CE1 PHE   237     -32.447  27.622   0.397  1.00 77.36           C  
ATOM   2235  CE2 PHE   237     -32.250  29.768  -0.643  1.00 81.74           C  
ATOM   2236  CZ  PHE   237     -32.313  28.992   0.503  1.00 66.72           C  
ATOM   2237  H   PHE   237     -30.823  28.414  -4.772  1.00 84.68           H  
ATOM   2238  HA  PHE   237     -30.670  26.172  -2.917  1.00 90.59           H  
ATOM   2239  HB2 PHE   237     -32.841  27.889  -4.075  1.00 72.07           H  
ATOM   2240  HB3 PHE   237     -33.277  26.347  -3.300  1.00 72.07           H  
ATOM   2241  HD1 PHE   237     -32.619  25.960  -0.924  1.00 80.25           H  
ATOM   2242  HD2 PHE   237     -32.266  29.775  -2.778  1.00 77.42           H  
ATOM   2243  HE1 PHE   237     -32.497  27.013   1.288  1.00 77.36           H  
ATOM   2244  HE2 PHE   237     -32.147  30.840  -0.566  1.00 81.74           H  
ATOM   2245  HZ  PHE   237     -32.256  29.457   1.476  1.00 66.72           H  
ATOM   2246  N   CYS   238     -31.627  25.596  -6.010  1.00 93.68           N  
ATOM   2247  CA  CYS   238     -31.776  24.492  -6.950  1.00 83.25           C  
ATOM   2248  C   CYS   238     -30.522  23.629  -6.972  1.00 85.78           C  
ATOM   2249  O   CYS   238     -30.601  22.395  -6.929  1.00 98.48           O  
ATOM   2250  CB  CYS   238     -32.091  25.033  -8.344  1.00 86.37           C  
ATOM   2251  SG  CYS   238     -33.801  25.591  -8.541  1.00 97.95           S  
ATOM   2252  H   CYS   238     -31.671  26.549  -6.341  1.00 93.68           H  
ATOM   2253  HA  CYS   238     -32.607  23.865  -6.625  1.00 83.25           H  
ATOM   2254  HB2 CYS   238     -31.902  24.242  -9.071  1.00 86.37           H  
ATOM   2255  HB3 CYS   238     -31.430  25.876  -8.544  1.00 86.37           H  
ATOM   2256  HG  CYS   238     -34.632  24.573  -8.301  1.00 97.95           H  
ATOM   2257  N   LEU   239     -29.350  24.263  -7.027  1.00 75.59           N  
ATOM   2258  CA  LEU   239     -28.100  23.514  -6.948  1.00 75.11           C  
ATOM   2259  C   LEU   239     -28.029  22.720  -5.656  1.00 82.05           C  
ATOM   2260  O   LEU   239     -27.676  21.535  -5.652  1.00102.97           O  
ATOM   2261  CB  LEU   239     -26.906  24.460  -7.019  1.00 69.24           C  
ATOM   2262  CG  LEU   239     -26.611  25.224  -8.311  1.00 92.88           C  
ATOM   2263  CD1 LEU   239     -25.155  25.662  -8.264  1.00 92.77           C  
ATOM   2264  CD2 LEU   239     -26.919  24.406  -9.571  1.00 86.90           C  
ATOM   2265  H   LEU   239     -29.327  25.268  -7.123  1.00 75.59           H  
ATOM   2266  HA  LEU   239     -28.070  22.827  -7.793  1.00 75.11           H  
ATOM   2267  HB2 LEU   239     -27.049  25.207  -6.238  1.00 69.24           H  
ATOM   2268  HB3 LEU   239     -26.020  23.866  -6.796  1.00 69.24           H  
ATOM   2269  HG  LEU   239     -27.268  26.091  -8.373  1.00 92.88           H  
ATOM   2270 HD11 LEU   239     -24.513  24.784  -8.203  1.00 92.77           H  
ATOM   2271 HD12 LEU   239     -24.993  26.293  -7.390  1.00 92.77           H  
ATOM   2272 HD13 LEU   239     -24.916  26.224  -9.167  1.00 92.77           H  
ATOM   2273 HD21 LEU   239     -26.296  23.512  -9.584  1.00 86.90           H  
ATOM   2274 HD22 LEU   239     -26.710  25.009 -10.455  1.00 86.90           H  
ATOM   2275 HD23 LEU   239     -27.970  24.117  -9.569  1.00 86.90           H  
ATOM   2276  N   MET   240     -28.356  23.371  -4.541  1.00 79.56           N  
ATOM   2277  CA  MET   240     -28.186  22.743  -3.238  1.00 84.60           C  
ATOM   2278  C   MET   240     -29.058  21.501  -3.115  1.00 82.45           C  
ATOM   2279  O   MET   240     -28.641  20.494  -2.531  1.00 86.66           O  
ATOM   2280  CB  MET   240     -28.513  23.750  -2.135  1.00 78.57           C  
ATOM   2281  CG  MET   240     -28.357  23.215  -0.711  1.00 67.29           C  
ATOM   2282  SD  MET   240     -29.797  22.299  -0.126  1.00 75.00           S  
ATOM   2283  CE  MET   240     -31.030  23.600  -0.085  1.00 66.14           C  
ATOM   2284  H   MET   240     -28.725  24.309  -4.599  1.00 79.56           H  
ATOM   2285  HA  MET   240     -27.148  22.427  -3.132  1.00 84.60           H  
ATOM   2286  HB2 MET   240     -29.546  24.073  -2.265  1.00 78.57           H  
ATOM   2287  HB3 MET   240     -27.847  24.606  -2.250  1.00 78.57           H  
ATOM   2288  HG2 MET   240     -28.190  24.059  -0.042  1.00 67.29           H  
ATOM   2289  HG3 MET   240     -27.492  22.553  -0.684  1.00 67.29           H  
ATOM   2290  HE1 MET   240     -31.980  23.191   0.259  1.00 66.14           H  
ATOM   2291  HE2 MET   240     -31.153  24.016  -1.085  1.00 66.14           H  
ATOM   2292  HE3 MET   240     -30.706  24.386   0.598  1.00 66.14           H  
ATOM   2293  N   TRP   241     -30.271  21.548  -3.667  1.00 65.54           N  
ATOM   2294  CA  TRP   241     -31.163  20.399  -3.581  1.00 82.10           C  
ATOM   2295  C   TRP   241     -30.663  19.243  -4.433  1.00 87.20           C  
ATOM   2296  O   TRP   241     -30.757  18.080  -4.025  1.00 86.53           O  
ATOM   2297  CB  TRP   241     -32.571  20.801  -4.007  1.00 81.79           C  
ATOM   2298  CG  TRP   241     -33.384  21.345  -2.889  1.00 81.30           C  
ATOM   2299  CD1 TRP   241     -33.421  22.636  -2.449  1.00 74.87           C  
ATOM   2300  CD2 TRP   241     -34.284  20.610  -2.054  1.00 79.16           C  
ATOM   2301  NE1 TRP   241     -34.291  22.750  -1.393  1.00 81.79           N  
ATOM   2302  CE2 TRP   241     -34.834  21.519  -1.132  1.00 71.26           C  
ATOM   2303  CE3 TRP   241     -34.678  19.271  -2.000  1.00 89.03           C  
ATOM   2304  CZ2 TRP   241     -35.758  21.132  -0.166  1.00 74.34           C  
ATOM   2305  CZ3 TRP   241     -35.595  18.888  -1.041  1.00 88.56           C  
ATOM   2306  CH2 TRP   241     -36.127  19.815  -0.136  1.00 77.58           C  
ATOM   2307  H   TRP   241     -30.573  22.384  -4.146  1.00 65.54           H  
ATOM   2308  HA  TRP   241     -31.184  20.061  -2.545  1.00 82.10           H  
ATOM   2309  HB2 TRP   241     -32.494  21.563  -4.783  1.00 81.79           H  
ATOM   2310  HB3 TRP   241     -33.076  19.923  -4.410  1.00 81.79           H  
ATOM   2311  HD1 TRP   241     -32.849  23.450  -2.871  1.00 74.87           H  
ATOM   2312  HE1 TRP   241     -34.497  23.602  -0.891  1.00 81.79           H  
ATOM   2313  HE3 TRP   241     -34.273  18.549  -2.694  1.00 89.03           H  
ATOM   2314  HZ2 TRP   241     -36.169  21.844   0.534  1.00 74.34           H  
ATOM   2315  HZ3 TRP   241     -35.909  17.856  -0.988  1.00 88.56           H  
ATOM   2316  HH2 TRP   241     -36.843  19.483   0.601  1.00 77.58           H  
ATOM   2317  N   THR   242     -30.138  19.538  -5.624  1.00 92.51           N  
ATOM   2318  CA  THR   242     -29.592  18.473  -6.459  1.00100.76           C  
ATOM   2319  C   THR   242     -28.400  17.813  -5.781  1.00 96.51           C  
ATOM   2320  O   THR   242     -28.220  16.594  -5.879  1.00 95.82           O  
ATOM   2321  CB  THR   242     -29.200  19.024  -7.830  1.00 91.84           C  
ATOM   2322  OG1 THR   242     -28.356  20.168  -7.667  1.00 89.13           O  
ATOM   2323  CG2 THR   242     -30.436  19.420  -8.618  1.00 78.79           C  
ATOM   2324  H   THR   242     -30.120  20.495  -5.947  1.00 92.51           H  
ATOM   2325  HA  THR   242     -30.362  17.714  -6.598  1.00100.76           H  
ATOM   2326  HB  THR   242     -28.667  18.247  -8.377  1.00 91.84           H  
ATOM   2327 HG21 THR   242     -30.977  20.197  -8.078  1.00 78.79           H  
ATOM   2328 HG22 THR   242     -31.081  18.550  -8.744  1.00 78.79           H  
ATOM   2329 HG23 THR   242     -30.138  19.796  -9.596  1.00 78.79           H  
ATOM   2330  HG1 THR   242     -28.856  20.830  -7.183  1.00 89.13           H  
ATOM   2331  N   ILE   243     -27.581  18.596  -5.077  1.00 76.43           N  
ATOM   2332  CA  ILE   243     -26.510  18.004  -4.284  1.00 81.46           C  
ATOM   2333  C   ILE   243     -27.098  17.200  -3.132  1.00 89.14           C  
ATOM   2334  O   ILE   243     -26.607  16.117  -2.799  1.00 94.83           O  
ATOM   2335  CB  ILE   243     -25.543  19.091  -3.782  1.00 72.40           C  
ATOM   2336  CG1 ILE   243     -24.901  19.817  -4.968  1.00 69.79           C  
ATOM   2337  CG2 ILE   243     -24.461  18.469  -2.893  1.00 61.26           C  
ATOM   2338  CD1 ILE   243     -24.091  21.064  -4.579  1.00 78.33           C  
ATOM   2339  H   ILE   243     -27.702  19.599  -5.094  1.00 76.43           H  
ATOM   2340  HA  ILE   243     -25.936  17.322  -4.911  1.00 81.46           H  
ATOM   2341  HB  ILE   243     -26.107  19.814  -3.193  1.00 72.40           H  
ATOM   2342 HG12 ILE   243     -24.233  19.120  -5.475  1.00 69.79           H  
ATOM   2343 HG13 ILE   243     -25.693  20.123  -5.651  1.00 69.79           H  
ATOM   2344 HG21 ILE   243     -23.889  17.743  -3.470  1.00 61.26           H  
ATOM   2345 HG22 ILE   243     -24.930  17.971  -2.045  1.00 61.26           H  
ATOM   2346 HG23 ILE   243     -23.794  19.252  -2.531  1.00 61.26           H  
ATOM   2347 HD11 ILE   243     -23.292  20.779  -3.895  1.00 78.33           H  
ATOM   2348 HD12 ILE   243     -24.746  21.785  -4.092  1.00 78.33           H  
ATOM   2349 HD13 ILE   243     -23.660  21.511  -5.475  1.00 78.33           H  
ATOM   2350  N   ALA   244     -28.157  17.716  -2.506  1.00 84.00           N  
ATOM   2351  CA  ALA   244     -28.800  16.988  -1.418  1.00 71.39           C  
ATOM   2352  C   ALA   244     -29.457  15.708  -1.921  1.00 83.00           C  
ATOM   2353  O   ALA   244     -29.321  14.647  -1.298  1.00 79.22           O  
ATOM   2354  CB  ALA   244     -29.827  17.885  -0.729  1.00 50.99           C  
ATOM   2355  H   ALA   244     -28.516  18.617  -2.787  1.00 84.00           H  
ATOM   2356  HA  ALA   244     -28.035  16.703  -0.696  1.00 71.39           H  
ATOM   2357  HB1 ALA   244     -30.596  18.175  -1.446  1.00 50.99           H  
ATOM   2358  HB2 ALA   244     -29.331  18.778  -0.348  1.00 50.99           H  
ATOM   2359  HB3 ALA   244     -30.286  17.344   0.098  1.00 50.99           H  
ATOM   2360  N   ILE   245     -30.175  15.785  -3.043  1.00 84.61           N  
ATOM   2361  CA  ILE   245     -30.819  14.596  -3.596  1.00 81.99           C  
ATOM   2362  C   ILE   245     -29.780  13.556  -3.990  1.00 91.92           C  
ATOM   2363  O   ILE   245     -29.982  12.350  -3.800  1.00 92.64           O  
ATOM   2364  CB  ILE   245     -31.709  14.976  -4.795  1.00 77.24           C  
ATOM   2365  CG1 ILE   245     -32.992  15.654  -4.299  1.00 74.42           C  
ATOM   2366  CG2 ILE   245     -31.992  13.746  -5.686  1.00 56.07           C  
ATOM   2367  CD1 ILE   245     -34.285  15.189  -4.978  1.00 81.93           C  
ATOM   2368  H   ILE   245     -30.274  16.673  -3.514  1.00 84.61           H  
ATOM   2369  HA  ILE   245     -31.455  14.156  -2.828  1.00 81.99           H  
ATOM   2370  HB  ILE   245     -31.181  15.694  -5.423  1.00 77.24           H  
ATOM   2371 HG12 ILE   245     -33.084  15.459  -3.230  1.00 74.42           H  
ATOM   2372 HG13 ILE   245     -32.892  16.727  -4.464  1.00 74.42           H  
ATOM   2373 HG21 ILE   245     -32.522  12.991  -5.105  1.00 56.07           H  
ATOM   2374 HG22 ILE   245     -31.049  13.332  -6.045  1.00 56.07           H  
ATOM   2375 HG23 ILE   245     -32.604  14.046  -6.537  1.00 56.07           H  
ATOM   2376 HD11 ILE   245     -34.410  14.117  -4.827  1.00 81.93           H  
ATOM   2377 HD12 ILE   245     -34.232  15.402  -6.046  1.00 81.93           H  
ATOM   2378 HD13 ILE   245     -35.134  15.718  -4.545  1.00 81.93           H  
ATOM   2379  N   VAL   246     -28.666  14.002  -4.571  1.00 80.54           N  
ATOM   2380  CA  VAL   246     -27.675  13.058  -5.080  1.00 75.42           C  
ATOM   2381  C   VAL   246     -27.202  12.130  -3.971  1.00 87.13           C  
ATOM   2382  O   VAL   246     -26.968  10.938  -4.202  1.00 96.70           O  
ATOM   2383  CB  VAL   246     -26.498  13.806  -5.734  1.00 87.25           C  
ATOM   2384  CG1 VAL   246     -25.203  12.972  -5.692  1.00 94.24           C  
ATOM   2385  CG2 VAL   246     -26.828  14.143  -7.182  1.00 64.98           C  
ATOM   2386  H   VAL   246     -28.507  14.995  -4.659  1.00 80.54           H  
ATOM   2387  HA  VAL   246     -28.142  12.443  -5.850  1.00 75.42           H  
ATOM   2388  HB  VAL   246     -26.337  14.723  -5.167  1.00 87.25           H  
ATOM   2389 HG11 VAL   246     -25.347  12.050  -6.255  1.00 94.24           H  
ATOM   2390 HG12 VAL   246     -24.960  12.731  -4.657  1.00 94.24           H  
ATOM   2391 HG13 VAL   246     -24.387  13.544  -6.133  1.00 94.24           H  
ATOM   2392 HG21 VAL   246     -26.987  13.222  -7.743  1.00 64.98           H  
ATOM   2393 HG22 VAL   246     -26.001  14.699  -7.624  1.00 64.98           H  
ATOM   2394 HG23 VAL   246     -27.733  14.750  -7.216  1.00 64.98           H  
ATOM   2395  N   ILE   247     -27.056  12.651  -2.753  1.00 83.94           N  
ATOM   2396  CA  ILE   247     -26.524  11.827  -1.673  1.00 95.58           C  
ATOM   2397  C   ILE   247     -27.513  10.734  -1.304  1.00103.94           C  
ATOM   2398  O   ILE   247     -27.126   9.592  -1.038  1.00110.80           O  
ATOM   2399  CB  ILE   247     -26.166  12.685  -0.449  1.00 86.14           C  
ATOM   2400  CG1 ILE   247     -25.472  13.985  -0.866  1.00 80.33           C  
ATOM   2401  CG2 ILE   247     -25.264  11.902   0.458  1.00 87.27           C  
ATOM   2402  CD1 ILE   247     -24.408  13.852  -1.966  1.00 76.13           C  
ATOM   2403  H   ILE   247     -27.313  13.612  -2.578  1.00 83.94           H  
ATOM   2404  HA  ILE   247     -25.606  11.355  -2.023  1.00 95.58           H  
ATOM   2405  HB  ILE   247     -27.088  12.945   0.071  1.00 86.14           H  
ATOM   2406 HG12 ILE   247     -26.238  14.673  -1.223  1.00 80.33           H  
ATOM   2407 HG13 ILE   247     -24.990  14.404   0.017  1.00 80.33           H  
ATOM   2408 HG21 ILE   247     -24.346  11.648  -0.073  1.00 87.27           H  
ATOM   2409 HG22 ILE   247     -25.768  10.987   0.771  1.00 87.27           H  
ATOM   2410 HG23 ILE   247     -25.021  12.501   1.336  1.00 87.27           H  
ATOM   2411 HD11 ILE   247     -24.864  13.434  -2.864  1.00 76.13           H  
ATOM   2412 HD12 ILE   247     -23.611  13.194  -1.623  1.00 76.13           H  
ATOM   2413 HD13 ILE   247     -23.996  14.836  -2.192  1.00 76.13           H  
ATOM   2414  N   ALA   248     -28.804  11.064  -1.271  1.00 98.14           N  
ATOM   2415  CA  ALA   248     -29.815  10.046  -1.010  1.00115.68           C  
ATOM   2416  C   ALA   248     -29.767   8.954  -2.070  1.00119.11           C  
ATOM   2417  O   ALA   248     -29.783   7.757  -1.754  1.00132.19           O  
ATOM   2418  CB  ALA   248     -31.198  10.695  -0.969  1.00116.97           C  
ATOM   2419  H   ALA   248     -29.082  12.022  -1.428  1.00 98.14           H  
ATOM   2420  HA  ALA   248     -29.611   9.585  -0.044  1.00115.68           H  
ATOM   2421  HB1 ALA   248     -31.411  11.159  -1.932  1.00116.97           H  
ATOM   2422  HB2 ALA   248     -31.220  11.455  -0.187  1.00116.97           H  
ATOM   2423  HB3 ALA   248     -31.950   9.935  -0.758  1.00116.97           H  
ATOM   2424  N   VAL   249     -29.677   9.352  -3.338  1.00103.74           N  
ATOM   2425  CA  VAL   249     -29.737   8.389  -4.426  1.00 96.57           C  
ATOM   2426  C   VAL   249     -28.469   7.541  -4.487  1.00 95.88           C  
ATOM   2427  O   VAL   249     -28.521   6.382  -4.916  1.00103.76           O  
ATOM   2428  CB  VAL   249     -30.014   9.135  -5.746  1.00 94.86           C  
ATOM   2429  CG1 VAL   249     -29.790   8.238  -6.919  1.00111.36           C  
ATOM   2430  CG2 VAL   249     -31.436   9.661  -5.761  1.00 76.18           C  
ATOM   2431  H   VAL   249     -29.565  10.334  -3.547  1.00103.74           H  
ATOM   2432  HA  VAL   249     -30.556   7.691  -4.251  1.00 96.57           H  
ATOM   2433  HB  VAL   249     -29.321   9.974  -5.816  1.00 94.86           H  
ATOM   2434 HG11 VAL   249     -30.475   7.392  -6.865  1.00111.36           H  
ATOM   2435 HG12 VAL   249     -28.762   7.874  -6.907  1.00111.36           H  
ATOM   2436 HG13 VAL   249     -29.969   8.792  -7.840  1.00111.36           H  
ATOM   2437 HG21 VAL   249     -32.133   8.825  -5.691  1.00 76.18           H  
ATOM   2438 HG22 VAL   249     -31.613  10.205  -6.689  1.00 76.18           H  
ATOM   2439 HG23 VAL   249     -31.585  10.330  -4.914  1.00 76.18           H  
ATOM   2440  N   LEU   250     -27.320   8.082  -4.056  1.00 90.44           N  
ATOM   2441  CA  LEU   250     -26.058   7.347  -4.072  1.00 81.92           C  
ATOM   2442  C   LEU   250     -26.248   5.990  -3.397  1.00 99.29           C  
ATOM   2443  O   LEU   250     -26.105   4.956  -4.061  1.00 77.92           O  
ATOM   2444  CB  LEU   250     -24.947   8.149  -3.387  1.00 80.26           C  
ATOM   2445  CG  LEU   250     -24.165   9.250  -4.116  1.00 85.26           C  
ATOM   2446  CD1 LEU   250     -22.689   9.042  -3.901  1.00 82.92           C  
ATOM   2447  CD2 LEU   250     -24.467   9.396  -5.597  1.00 92.83           C  
ATOM   2448  H   LEU   250     -27.328   9.031  -3.709  1.00 90.44           H  
ATOM   2449  HA  LEU   250     -25.755   7.187  -5.106  1.00 81.92           H  
ATOM   2450  HB2 LEU   250     -25.405   8.625  -2.520  1.00 80.26           H  
ATOM   2451  HB3 LEU   250     -24.207   7.422  -3.053  1.00 80.26           H  
ATOM   2452  HG  LEU   250     -24.501  10.189  -3.675  1.00 85.26           H  
ATOM   2453 HD11 LEU   250     -22.385   8.098  -4.352  1.00 82.92           H  
ATOM   2454 HD12 LEU   250     -22.477   9.018  -2.832  1.00 82.92           H  
ATOM   2455 HD13 LEU   250     -22.135   9.860  -4.362  1.00 82.92           H  
ATOM   2456 HD21 LEU   250     -24.159   8.491  -6.122  1.00 92.83           H  
ATOM   2457 HD22 LEU   250     -23.922  10.251  -5.997  1.00 92.83           H  
ATOM   2458 HD23 LEU   250     -25.537   9.550  -5.737  1.00 92.83           H  
ATOM   2459  N   PRO   251     -26.562   5.923  -2.100  1.00113.26           N  
ATOM   2460  CA  PRO   251     -26.970   4.625  -1.544  1.00 77.34           C  
ATOM   2461  C   PRO   251     -27.981   3.859  -2.367  1.00 96.41           C  
ATOM   2462  O   PRO   251     -27.755   2.677  -2.644  1.00103.17           O  
ATOM   2463  CB  PRO   251     -27.536   5.022  -0.192  1.00 77.17           C  
ATOM   2464  CG  PRO   251     -26.659   6.190   0.224  1.00106.19           C  
ATOM   2465  CD  PRO   251     -25.976   6.740  -1.023  1.00126.34           C  
ATOM   2466  HA  PRO   251     -26.135   3.926  -1.509  1.00 77.34           H  
ATOM   2467  HB2 PRO   251     -28.579   5.329  -0.279  1.00 77.17           H  
ATOM   2468  HB3 PRO   251     -27.458   4.201   0.521  1.00 77.17           H  
ATOM   2469  HG2 PRO   251     -25.908   5.851   0.937  1.00106.19           H  
ATOM   2470  HG3 PRO   251     -27.272   6.966   0.682  1.00106.19           H  
ATOM   2471  HD2 PRO   251     -24.896   6.605  -0.971  1.00126.34           H  
ATOM   2472  HD3 PRO   251     -26.204   7.796  -1.163  1.00126.34           H  
ATOM   2473  N   LEU   252     -29.114   4.464  -2.728  1.00109.45           N  
ATOM   2474  CA  LEU   252     -30.039   3.735  -3.585  1.00109.19           C  
ATOM   2475  C   LEU   252     -29.312   3.185  -4.798  1.00103.36           C  
ATOM   2476  O   LEU   252     -29.553   2.047  -5.215  1.00127.14           O  
ATOM   2477  CB  LEU   252     -31.207   4.615  -4.037  1.00106.84           C  
ATOM   2478  CG  LEU   252     -32.206   3.888  -4.964  1.00107.61           C  
ATOM   2479  CD1 LEU   252     -33.622   4.472  -4.860  1.00105.42           C  
ATOM   2480  CD2 LEU   252     -31.799   3.901  -6.450  1.00105.64           C  
ATOM   2481  H   LEU   252     -29.324   5.401  -2.415  1.00109.45           H  
ATOM   2482  HA  LEU   252     -30.445   2.911  -2.999  1.00109.19           H  
ATOM   2483  HB2 LEU   252     -31.744   4.956  -3.152  1.00106.84           H  
ATOM   2484  HB3 LEU   252     -30.804   5.475  -4.572  1.00106.84           H  
ATOM   2485  HG  LEU   252     -32.193   2.858  -4.609  1.00107.61           H  
ATOM   2486 HD11 LEU   252     -33.618   5.501  -5.218  1.00105.42           H  
ATOM   2487 HD12 LEU   252     -33.948   4.451  -3.820  1.00105.42           H  
ATOM   2488 HD13 LEU   252     -34.306   3.879  -5.467  1.00105.42           H  
ATOM   2489 HD21 LEU   252     -31.808   4.926  -6.821  1.00105.64           H  
ATOM   2490 HD22 LEU   252     -32.504   3.301  -7.025  1.00105.64           H  
ATOM   2491 HD23 LEU   252     -30.797   3.485  -6.556  1.00105.64           H  
ATOM   2492  N   LEU   253     -28.420   3.977  -5.384  1.00 96.59           N  
ATOM   2493  CA  LEU   253     -27.868   3.611  -6.681  1.00 95.51           C  
ATOM   2494  C   LEU   253     -26.712   2.614  -6.574  1.00103.79           C  
ATOM   2495  O   LEU   253     -26.707   1.596  -7.275  1.00108.97           O  
ATOM   2496  CB  LEU   253     -27.436   4.876  -7.433  1.00100.64           C  
ATOM   2497  CG  LEU   253     -28.044   5.090  -8.827  1.00102.93           C  
ATOM   2498  CD1 LEU   253     -29.543   4.752  -8.893  1.00113.55           C  
ATOM   2499  CD2 LEU   253     -27.854   6.527  -9.324  1.00 78.86           C  
ATOM   2500  H   LEU   253     -28.126   4.830  -4.931  1.00 96.59           H  
ATOM   2501  HA  LEU   253     -28.653   3.105  -7.243  1.00 95.51           H  
ATOM   2502  HB2 LEU   253     -27.708   5.735  -6.819  1.00100.64           H  
ATOM   2503  HB3 LEU   253     -26.353   4.840  -7.547  1.00100.64           H  
ATOM   2504  HG  LEU   253     -27.502   4.399  -9.472  1.00102.93           H  
ATOM   2505 HD11 LEU   253     -30.098   5.436  -8.251  1.00113.55           H  
ATOM   2506 HD12 LEU   253     -29.699   3.728  -8.554  1.00113.55           H  
ATOM   2507 HD13 LEU   253     -29.893   4.852  -9.920  1.00113.55           H  
ATOM   2508 HD21 LEU   253     -28.398   7.212  -8.674  1.00 78.86           H  
ATOM   2509 HD22 LEU   253     -28.234   6.613 -10.342  1.00 78.86           H  
ATOM   2510 HD23 LEU   253     -26.793   6.779  -9.310  1.00 78.86           H  
ATOM   2511  N   GLY   254     -25.728   2.876  -5.714  1.00115.33           N  
ATOM   2512  CA  GLY   254     -24.515   2.068  -5.714  1.00113.52           C  
ATOM   2513  C   GLY   254     -24.077   1.525  -4.369  1.00109.75           C  
ATOM   2514  O   GLY   254     -24.033   0.304  -4.175  1.00 77.97           O  
ATOM   2515  H   GLY   254     -25.823   3.639  -5.059  1.00115.33           H  
ATOM   2516  HA2 GLY   254     -24.680   1.220  -6.379  1.00113.52           H  
ATOM   2517  HA3 GLY   254     -23.705   2.684  -6.105  1.00113.52           H  
ATOM   2518  N   TRP   255     -23.729   2.420  -3.442  1.00116.32           N  
ATOM   2519  CA  TRP   255     -23.321   2.037  -2.092  1.00114.25           C  
ATOM   2520  C   TRP   255     -24.355   1.101  -1.473  1.00134.37           C  
ATOM   2521  O   TRP   255     -25.536   1.449  -1.387  1.00149.33           O  
ATOM   2522  CB  TRP   255     -23.185   3.300  -1.239  1.00 89.24           C  
ATOM   2523  CG  TRP   255     -21.794   3.738  -0.905  1.00 89.46           C  
ATOM   2524  CD1 TRP   255     -20.839   3.008  -0.270  1.00 99.56           C  
ATOM   2525  CD2 TRP   255     -21.217   5.032  -1.144  1.00 94.85           C  
ATOM   2526  NE1 TRP   255     -19.696   3.754  -0.114  1.00105.60           N  
ATOM   2527  CE2 TRP   255     -19.903   5.000  -0.642  1.00101.53           C  
ATOM   2528  CE3 TRP   255     -21.681   6.210  -1.743  1.00 88.33           C  
ATOM   2529  CZ2 TRP   255     -19.046   6.095  -0.720  1.00107.98           C  
ATOM   2530  CZ3 TRP   255     -20.822   7.299  -1.818  1.00 97.03           C  
ATOM   2531  CH2 TRP   255     -19.523   7.232  -1.309  1.00107.36           C  
ATOM   2532  H   TRP   255     -23.747   3.401  -3.684  1.00116.32           H  
ATOM   2533  HA  TRP   255     -22.366   1.515  -2.136  1.00114.25           H  
ATOM   2534  HB2 TRP   255     -23.668   4.116  -1.777  1.00 89.24           H  
ATOM   2535  HB3 TRP   255     -23.710   3.123  -0.300  1.00 89.24           H  
ATOM   2536  HD1 TRP   255     -20.961   1.988   0.064  1.00 99.56           H  
ATOM   2537  HE1 TRP   255     -18.842   3.435   0.320  1.00105.60           H  
ATOM   2538  HE3 TRP   255     -22.685   6.270  -2.138  1.00 88.33           H  
ATOM   2539  HZ2 TRP   255     -18.041   6.048  -0.329  1.00107.98           H  
ATOM   2540  HZ3 TRP   255     -21.165   8.214  -2.278  1.00 97.03           H  
ATOM   2541  HH2 TRP   255     -18.882   8.098  -1.383  1.00107.36           H  
ATOM   2542  N   ASN   256     -23.926  -0.082  -1.025  1.00124.86           N  
ATOM   2543  CA  ASN   256     -24.874  -1.056  -0.496  1.00109.74           C  
ATOM   2544  C   ASN   256     -24.157  -2.139   0.293  1.00113.29           C  
ATOM   2545  O   ASN   256     -22.945  -2.319   0.179  1.00118.11           O  
ATOM   2546  CB  ASN   256     -25.677  -1.709  -1.625  1.00102.90           C  
ATOM   2547  CG  ASN   256     -26.990  -1.022  -1.878  1.00106.65           C  
ATOM   2548  OD1 ASN   256     -27.587  -0.444  -0.971  1.00116.73           O  
ATOM   2549  ND2 ASN   256     -27.455  -1.080  -3.114  1.00101.89           N  
ATOM   2550  H   ASN   256     -22.941  -0.302  -1.052  1.00124.86           H  
ATOM   2551  HA  ASN   256     -25.555  -0.519   0.164  1.00109.74           H  
ATOM   2552  HB2 ASN   256     -25.873  -2.748  -1.357  1.00102.90           H  
ATOM   2553  HB3 ASN   256     -25.084  -1.676  -2.539  1.00102.90           H  
ATOM   2554 HD21 ASN   256     -28.333  -0.638  -3.344  1.00101.89           H  
ATOM   2555 HD22 ASN   256     -26.931  -1.565  -3.829  1.00101.89           H  
ATOM   2556  N   CYS   257     -24.934  -2.865   1.102  1.00108.37           N  
ATOM   2557  CA  CYS   257     -24.486  -4.170   1.580  1.00111.41           C  
ATOM   2558  C   CYS   257     -24.551  -5.197   0.459  1.00118.43           C  
ATOM   2559  O   CYS   257     -23.581  -5.921   0.202  1.00114.70           O  
ATOM   2560  CB  CYS   257     -25.347  -4.642   2.750  1.00115.86           C  
ATOM   2561  SG  CYS   257     -25.410  -3.576   4.195  1.00119.51           S  
ATOM   2562  H   CYS   257     -25.836  -2.510   1.384  1.00108.37           H  
ATOM   2563  HA  CYS   257     -23.454  -4.068   1.917  1.00111.41           H  
ATOM   2564  HB2 CYS   257     -24.964  -5.610   3.072  1.00115.86           H  
ATOM   2565  HB3 CYS   257     -26.367  -4.758   2.383  1.00115.86           H  
ATOM   2566  N   GLU   258     -25.696  -5.270  -0.221  1.00128.41           N  
ATOM   2567  CA  GLU   258     -25.901  -6.295  -1.236  1.00138.03           C  
ATOM   2568  C   GLU   258     -24.941  -6.112  -2.402  1.00136.37           C  
ATOM   2569  O   GLU   258     -24.250  -7.054  -2.809  1.00158.03           O  
ATOM   2570  CB  GLU   258     -27.349  -6.262  -1.728  1.00138.60           C  
ATOM   2571  CG  GLU   258     -28.393  -6.654  -0.683  1.00140.42           C  
ATOM   2572  CD  GLU   258     -28.679  -5.552   0.325  1.00140.84           C  
ATOM   2573  OE1 GLU   258     -28.156  -4.432   0.150  1.00145.99           O  
ATOM   2574  OE2 GLU   258     -29.437  -5.802   1.289  1.00138.13           O1-
ATOM   2575  H   GLU   258     -26.432  -4.605  -0.030  1.00128.41           H  
ATOM   2576  HA  GLU   258     -25.701  -7.268  -0.787  1.00138.03           H  
ATOM   2577  HB2 GLU   258     -27.570  -5.249  -2.064  1.00138.60           H  
ATOM   2578  HB3 GLU   258     -27.437  -6.951  -2.568  1.00138.60           H  
ATOM   2579  HG2 GLU   258     -28.031  -7.530  -0.144  1.00140.42           H  
ATOM   2580  HG3 GLU   258     -29.321  -6.902  -1.197  1.00140.42           H  
ATOM   2581  N   LYS   259     -24.877  -4.897  -2.948  1.00112.30           N  
ATOM   2582  CA  LYS   259     -24.112  -4.675  -4.169  1.00103.55           C  
ATOM   2583  C   LYS   259     -22.612  -4.684  -3.909  1.00108.15           C  
ATOM   2584  O   LYS   259     -21.840  -5.103  -4.778  1.00119.05           O  
ATOM   2585  CB  LYS   259     -24.535  -3.353  -4.807  1.00106.28           C  
ATOM   2586  CG  LYS   259     -24.465  -3.344  -6.332  1.00104.62           C  
ATOM   2587  CD  LYS   259     -25.387  -2.297  -6.954  1.00112.93           C  
ATOM   2588  CE  LYS   259     -26.861  -2.562  -6.643  1.00114.27           C  
ATOM   2589  NZ  LYS   259     -27.777  -1.575  -7.281  1.00108.36           N1+
ATOM   2590  H   LYS   259     -25.363  -4.125  -2.513  1.00112.30           H  
ATOM   2591  HA  LYS   259     -24.325  -5.496  -4.854  1.00103.55           H  
ATOM   2592  HB2 LYS   259     -25.562  -3.143  -4.510  1.00106.28           H  
ATOM   2593  HB3 LYS   259     -23.880  -2.567  -4.430  1.00106.28           H  
ATOM   2594  HG2 LYS   259     -23.440  -3.131  -6.634  1.00104.62           H  
ATOM   2595  HG3 LYS   259     -24.755  -4.328  -6.701  1.00104.62           H  
ATOM   2596  HD2 LYS   259     -25.249  -2.307  -8.035  1.00112.93           H  
ATOM   2597  HD3 LYS   259     -25.117  -1.316  -6.563  1.00112.93           H  
ATOM   2598  HE2 LYS   259     -27.002  -2.518  -5.563  1.00114.27           H  
ATOM   2599  HE3 LYS   259     -27.119  -3.558  -7.003  1.00114.27           H  
ATOM   2600  HZ1 LYS   259     -27.550  -0.646  -6.956  1.00108.36           H  
ATOM   2601  HZ2 LYS   259     -28.732  -1.794  -7.035  1.00108.36           H  
ATOM   2602  HZ3 LYS   259     -27.670  -1.617  -8.284  1.00108.36           H  
ATOM   2603  N   LEU   260     -22.178  -4.236  -2.732  1.00116.72           N  
ATOM   2604  CA  LEU   260     -20.759  -4.164  -2.413  1.00123.72           C  
ATOM   2605  C   LEU   260     -20.279  -5.296  -1.513  1.00116.73           C  
ATOM   2606  O   LEU   260     -19.066  -5.440  -1.325  1.00112.32           O  
ATOM   2607  CB  LEU   260     -20.433  -2.826  -1.735  1.00124.96           C  
ATOM   2608  CG  LEU   260     -20.195  -1.605  -2.627  1.00115.82           C  
ATOM   2609  CD1 LEU   260     -21.458  -1.176  -3.352  1.00112.61           C  
ATOM   2610  CD2 LEU   260     -19.640  -0.460  -1.794  1.00103.78           C  
ATOM   2611  H   LEU   260     -22.852  -3.938  -2.042  1.00116.72           H  
ATOM   2612  HA  LEU   260     -20.235  -4.258  -3.364  1.00123.72           H  
ATOM   2613  HB2 LEU   260     -21.266  -2.587  -1.075  1.00124.96           H  
ATOM   2614  HB3 LEU   260     -19.531  -2.975  -1.142  1.00124.96           H  
ATOM   2615  HG  LEU   260     -19.467  -1.884  -3.389  1.00115.82           H  
ATOM   2616 HD11 LEU   260     -22.216  -0.888  -2.623  1.00112.61           H  
ATOM   2617 HD12 LEU   260     -21.831  -2.004  -3.955  1.00112.61           H  
ATOM   2618 HD13 LEU   260     -21.235  -0.327  -3.999  1.00112.61           H  
ATOM   2619 HD21 LEU   260     -20.366  -0.180  -1.031  1.00103.78           H  
ATOM   2620 HD22 LEU   260     -19.442   0.396  -2.439  1.00103.78           H  
ATOM   2621 HD23 LEU   260     -18.713  -0.774  -1.315  1.00103.78           H  
ATOM   2622  N   GLN   261     -21.190  -6.090  -0.948  1.00112.71           N  
ATOM   2623  CA  GLN   261     -20.828  -7.122   0.022  1.00121.27           C  
ATOM   2624  C   GLN   261     -20.035  -6.527   1.179  1.00124.42           C  
ATOM   2625  O   GLN   261     -19.149  -7.175   1.745  1.00111.30           O  
ATOM   2626  CB  GLN   261     -20.040  -8.257  -0.638  1.00123.20           C  
ATOM   2627  H   GLN   261     -22.162  -5.975  -1.199  1.00112.71           H  
ATOM   2628  HA  GLN   261     -21.753  -7.541   0.417  1.00121.27           H  
ATOM   2629  HB1 GLN   261     -19.107  -7.864  -1.042  1.00123.20           H  
ATOM   2630  HB2 GLN   261     -20.633  -8.689  -1.445  1.00123.20           H  
ATOM   2631  HB3 GLN   261     -19.820  -9.026   0.103  1.00123.20           H  
ATOM   2632  N   SER   262     -20.354  -5.287   1.532  1.00132.38           N  
ATOM   2633  CA  SER   262     -19.648  -4.552   2.566  1.00127.22           C  
ATOM   2634  C   SER   262     -20.275  -4.810   3.934  1.00124.29           C  
ATOM   2635  O   SER   262     -21.297  -5.487   4.065  1.00131.14           O  
ATOM   2636  CB  SER   262     -19.661  -3.056   2.250  1.00125.52           C  
ATOM   2637  OG  SER   262     -19.252  -2.300   3.376  1.00128.73           O  
ATOM   2638  H   SER   262     -21.123  -4.835   1.058  1.00132.38           H  
ATOM   2639  HA  SER   262     -18.615  -4.897   2.592  1.00127.22           H  
ATOM   2640  HB2 SER   262     -20.671  -2.759   1.968  1.00125.52           H  
ATOM   2641  HB3 SER   262     -18.980  -2.860   1.422  1.00125.52           H  
ATOM   2642  HG  SER   262     -19.865  -2.488   4.090  1.00128.73           H  
ATOM   2643  N   VAL   263     -19.636  -4.259   4.968  1.00109.75           N  
ATOM   2644  CA  VAL   263     -20.177  -4.362   6.316  1.00 94.71           C  
ATOM   2645  C   VAL   263     -21.498  -3.616   6.378  1.00104.45           C  
ATOM   2646  O   VAL   263     -21.605  -2.466   5.933  1.00106.48           O  
ATOM   2647  CB  VAL   263     -19.172  -3.816   7.342  1.00101.41           C  
ATOM   2648  CG1 VAL   263     -19.745  -3.901   8.755  1.00102.88           C  
ATOM   2649  CG2 VAL   263     -17.856  -4.576   7.250  1.00 92.96           C  
ATOM   2650  H   VAL   263     -18.768  -3.765   4.813  1.00109.75           H  
ATOM   2651  HA  VAL   263     -20.354  -5.409   6.563  1.00 94.71           H  
ATOM   2652  HB  VAL   263     -18.983  -2.766   7.116  1.00101.41           H  
ATOM   2653 HG11 VAL   263     -19.943  -4.944   9.004  1.00102.88           H  
ATOM   2654 HG12 VAL   263     -20.674  -3.333   8.805  1.00102.88           H  
ATOM   2655 HG13 VAL   263     -19.027  -3.488   9.464  1.00102.88           H  
ATOM   2656 HG21 VAL   263     -18.028  -5.629   7.474  1.00 92.96           H  
ATOM   2657 HG22 VAL   263     -17.147  -4.163   7.967  1.00 92.96           H  
ATOM   2658 HG23 VAL   263     -17.451  -4.481   6.242  1.00 92.96           H  
ATOM   2659  N   CYS   264     -22.513  -4.271   6.926  1.00115.31           N  
ATOM   2660  CA  CYS   264     -23.826  -3.662   7.028  1.00123.59           C  
ATOM   2661  C   CYS   264     -23.904  -2.757   8.257  1.00115.43           C  
ATOM   2662  O   CYS   264     -23.047  -2.782   9.145  1.00123.73           O  
ATOM   2663  CB  CYS   264     -24.908  -4.742   7.083  1.00131.06           C  
ATOM   2664  SG  CYS   264     -26.068  -4.831   5.657  1.00138.37           S  
ATOM   2665  H   CYS   264     -22.370  -5.207   7.276  1.00115.31           H  
ATOM   2666  HA  CYS   264     -23.995  -3.049   6.143  1.00123.59           H  
ATOM   2667  HB2 CYS   264     -25.502  -4.568   7.980  1.00131.06           H  
ATOM   2668  HB3 CYS   264     -24.407  -5.706   7.160  1.00131.06           H  
ATOM   2669  N   SER   265     -24.947  -1.933   8.290  1.00 98.76           N  
ATOM   2670  CA  SER   265     -25.215  -1.068   9.429  1.00100.66           C  
ATOM   2671  C   SER   265     -26.147  -1.794  10.391  1.00109.46           C  
ATOM   2672  O   SER   265     -27.134  -2.407   9.968  1.00 98.28           O  
ATOM   2673  CB  SER   265     -25.831   0.258   8.978  1.00 96.03           C  
ATOM   2674  OG  SER   265     -27.139   0.077   8.465  1.00104.29           O  
ATOM   2675  H   SER   265     -25.574  -1.906   7.498  1.00 98.76           H  
ATOM   2676  HA  SER   265     -24.277  -0.838   9.933  1.00100.66           H  
ATOM   2677  HB2 SER   265     -25.203   0.694   8.201  1.00 96.03           H  
ATOM   2678  HB3 SER   265     -25.876   0.935   9.831  1.00 96.03           H  
ATOM   2679  HG  SER   265     -27.077  -0.521   7.717  1.00104.29           H  
ATOM   2680  N   ASP   266     -25.824  -1.735  11.683  1.00109.89           N  
ATOM   2681  CA  ASP   266     -26.635  -2.406  12.689  1.00106.64           C  
ATOM   2682  C   ASP   266     -27.998  -1.754  12.880  1.00101.60           C  
ATOM   2683  O   ASP   266     -28.853  -2.336  13.553  1.00111.22           O  
ATOM   2684  CB  ASP   266     -25.884  -2.435  14.020  1.00112.25           C  
ATOM   2685  CG  ASP   266     -24.673  -3.339  13.981  1.00111.65           C  
ATOM   2686  OD1 ASP   266     -23.696  -2.989  13.286  1.00111.84           O  
ATOM   2687  OD2 ASP   266     -24.696  -4.396  14.645  1.00107.45           O1-
ATOM   2688  H   ASP   266     -25.004  -1.218  11.968  1.00109.89           H  
ATOM   2689  HA  ASP   266     -26.815  -3.421  12.334  1.00106.64           H  
ATOM   2690  HB2 ASP   266     -26.561  -2.791  14.796  1.00112.25           H  
ATOM   2691  HB3 ASP   266     -25.558  -1.423  14.259  1.00112.25           H  
ATOM   2692  N   ILE   267     -28.223  -0.577  12.298  1.00104.87           N  
ATOM   2693  CA  ILE   267     -29.492   0.129  12.445  1.00 96.61           C  
ATOM   2694  C   ILE   267     -30.336  -0.063  11.195  1.00 87.57           C  
ATOM   2695  O   ILE   267     -31.470  -0.552  11.266  1.00 87.09           O  
ATOM   2696  CB  ILE   267     -29.266   1.627  12.723  1.00 99.70           C  
ATOM   2697  CG1 ILE   267     -28.767   1.838  14.156  1.00 92.86           C  
ATOM   2698  CG2 ILE   267     -30.545   2.436  12.472  1.00 94.17           C  
ATOM   2699  CD1 ILE   267     -29.813   1.584  15.225  1.00 79.22           C  
ATOM   2700  H   ILE   267     -27.493  -0.160  11.738  1.00104.87           H  
ATOM   2701  HA  ILE   267     -30.023  -0.289  13.300  1.00 96.61           H  
ATOM   2702  HB  ILE   267     -28.502   1.986  12.034  1.00 99.70           H  
ATOM   2703 HG12 ILE   267     -27.931   1.162  14.329  1.00 92.86           H  
ATOM   2704 HG13 ILE   267     -28.426   2.869  14.250  1.00 92.86           H  
ATOM   2705 HG21 ILE   267     -31.328   2.097  13.150  1.00 94.17           H  
ATOM   2706 HG22 ILE   267     -30.869   2.292  11.441  1.00 94.17           H  
ATOM   2707 HG23 ILE   267     -30.346   3.493  12.646  1.00 94.17           H  
ATOM   2708 HD11 ILE   267     -30.169   0.557  15.149  1.00 79.22           H  
ATOM   2709 HD12 ILE   267     -30.649   2.269  15.085  1.00 79.22           H  
ATOM   2710 HD13 ILE   267     -29.373   1.745  16.209  1.00 79.22           H  
ATOM   2711  N   PHE   268     -29.806   0.308  10.017  1.00 86.52           N  
ATOM   2712  CA  PHE   268     -30.572   0.399   8.770  1.00 88.81           C  
ATOM   2713  C   PHE   268     -30.241  -0.744   7.799  1.00 85.96           C  
ATOM   2714  O   PHE   268     -29.147  -0.826   7.248  1.00 82.49           O  
ATOM   2715  CB  PHE   268     -30.349   1.755   8.083  1.00 86.84           C  
ATOM   2716  CG  PHE   268     -30.929   2.966   8.790  1.00 94.88           C  
ATOM   2717  CD1 PHE   268     -32.294   3.002   9.139  1.00 90.51           C  
ATOM   2718  CD2 PHE   268     -30.109   4.073   9.080  1.00107.21           C  
ATOM   2719  CE1 PHE   268     -32.825   4.121   9.801  1.00110.41           C  
ATOM   2720  CE2 PHE   268     -30.648   5.204   9.719  1.00109.65           C  
ATOM   2721  CZ  PHE   268     -32.003   5.224  10.090  1.00118.05           C  
ATOM   2722  H   PHE   268     -28.826   0.557   9.976  1.00 86.52           H  
ATOM   2723  HA  PHE   268     -31.628   0.342   9.014  1.00 88.81           H  
ATOM   2724  HB2 PHE   268     -29.278   1.898   7.938  1.00 86.84           H  
ATOM   2725  HB3 PHE   268     -30.810   1.708   7.096  1.00 86.84           H  
ATOM   2726  HD1 PHE   268     -32.933   2.159   8.922  1.00 90.51           H  
ATOM   2727  HD2 PHE   268     -29.060   4.054   8.820  1.00107.21           H  
ATOM   2728  HE1 PHE   268     -33.861   4.125  10.102  1.00110.41           H  
ATOM   2729  HE2 PHE   268     -30.012   6.048   9.941  1.00109.65           H  
ATOM   2730  HZ  PHE   268     -32.409   6.083  10.604  1.00118.05           H  
ATOM   2731  N   PRO   269     -31.204  -1.579   7.419  1.00 87.32           N  
ATOM   2732  CA  PRO   269     -30.899  -2.611   6.423  1.00 91.80           C  
ATOM   2733  C   PRO   269     -30.389  -2.015   5.120  1.00 87.11           C  
ATOM   2734  O   PRO   269     -30.708  -0.882   4.756  1.00 94.96           O  
ATOM   2735  CB  PRO   269     -32.248  -3.315   6.217  1.00 85.61           C  
ATOM   2736  CG  PRO   269     -33.001  -3.071   7.465  1.00 86.21           C  
ATOM   2737  CD  PRO   269     -32.577  -1.711   7.938  1.00 91.75           C  
ATOM   2738  HA  PRO   269     -30.107  -3.283   6.751  1.00 91.80           H  
ATOM   2739  HB2 PRO   269     -32.775  -2.891   5.362  1.00 85.61           H  
ATOM   2740  HB3 PRO   269     -32.102  -4.384   6.060  1.00 85.61           H  
ATOM   2741  HG2 PRO   269     -32.754  -3.826   8.211  1.00 86.21           H  
ATOM   2742  HG3 PRO   269     -34.073  -3.089   7.271  1.00 86.21           H  
ATOM   2743  HD2 PRO   269     -32.590  -1.655   9.026  1.00 91.75           H  
ATOM   2744  HD3 PRO   269     -33.225  -0.936   7.527  1.00 91.75           H  
ATOM   2745  N   HIS   270     -29.586  -2.809   4.414  1.00 93.18           N  
ATOM   2746  CA  HIS   270     -29.065  -2.511   3.082  1.00 88.50           C  
ATOM   2747  C   HIS   270     -28.050  -1.374   3.059  1.00 88.35           C  
ATOM   2748  O   HIS   270     -27.540  -1.051   1.979  1.00 90.93           O  
ATOM   2749  CB  HIS   270     -30.179  -2.151   2.086  1.00 93.98           C  
ATOM   2750  CG  HIS   270     -31.361  -3.071   2.118  1.00101.10           C  
ATOM   2751  ND1 HIS   270     -31.437  -4.216   1.354  1.00103.87           N  
ATOM   2752  CD2 HIS   270     -32.528  -2.998   2.799  1.00106.21           C  
ATOM   2753  CE1 HIS   270     -32.592  -4.816   1.576  1.00104.97           C  
ATOM   2754  NE2 HIS   270     -33.273  -4.098   2.450  1.00103.07           N  
ATOM   2755  H   HIS   270     -29.315  -3.687   4.833  1.00 93.18           H  
ATOM   2756  HA  HIS   270     -28.570  -3.436   2.785  1.00 88.50           H  
ATOM   2757  HB2 HIS   270     -29.758  -2.172   1.081  1.00 93.98           H  
ATOM   2758  HB3 HIS   270     -30.526  -1.143   2.313  1.00 93.98           H  
ATOM   2759  HD2 HIS   270     -32.820  -2.219   3.488  1.00106.21           H  
ATOM   2760  HE2 HIS   270     -34.193  -4.320   2.804  1.00103.07           H  
ATOM   2761  HE1 HIS   270     -32.924  -5.737   1.120  1.00104.97           H  
ATOM   2762  N   ILE   271     -27.737  -0.755   4.195  1.00 87.63           N  
ATOM   2763  CA  ILE   271     -26.957   0.479   4.230  1.00 90.41           C  
ATOM   2764  C   ILE   271     -25.490   0.153   4.471  1.00 96.55           C  
ATOM   2765  O   ILE   271     -25.155  -0.622   5.376  1.00105.63           O  
ATOM   2766  CB  ILE   271     -27.496   1.442   5.305  1.00 87.26           C  
ATOM   2767  CG1 ILE   271     -28.824   2.066   4.856  1.00 87.55           C  
ATOM   2768  CG2 ILE   271     -26.488   2.540   5.639  1.00 74.79           C  
ATOM   2769  CD1 ILE   271     -28.768   2.805   3.515  1.00 82.95           C  
ATOM   2770  H   ILE   271     -28.052  -1.155   5.068  1.00 87.63           H  
ATOM   2771  HA  ILE   271     -27.048   0.982   3.267  1.00 90.41           H  
ATOM   2772  HB  ILE   271     -27.666   0.856   6.208  1.00 87.26           H  
ATOM   2773 HG12 ILE   271     -29.562   1.268   4.772  1.00 87.55           H  
ATOM   2774 HG13 ILE   271     -29.140   2.776   5.620  1.00 87.55           H  
ATOM   2775 HG21 ILE   271     -26.299   3.142   4.751  1.00 74.79           H  
ATOM   2776 HG22 ILE   271     -25.555   2.086   5.976  1.00 74.79           H  
ATOM   2777 HG23 ILE   271     -26.889   3.173   6.430  1.00 74.79           H  
ATOM   2778 HD11 ILE   271     -28.453   2.115   2.732  1.00 82.95           H  
ATOM   2779 HD12 ILE   271     -28.056   3.627   3.582  1.00 82.95           H  
ATOM   2780 HD13 ILE   271     -29.756   3.199   3.276  1.00 82.95           H  
ATOM   2781  N   ASP   272     -24.618   0.760   3.668  1.00 84.89           N  
ATOM   2782  CA  ASP   272     -23.183   0.563   3.800  1.00 95.80           C  
ATOM   2783  C   ASP   272     -22.631   1.422   4.926  1.00 97.66           C  
ATOM   2784  O   ASP   272     -22.973   2.602   5.053  1.00 97.59           O  
ATOM   2785  CB  ASP   272     -22.474   0.916   2.493  1.00 95.70           C  
ATOM   2786  CG  ASP   272     -21.053   0.389   2.438  1.00113.46           C  
ATOM   2787  OD1 ASP   272     -20.564  -0.134   3.463  1.00122.40           O  
ATOM   2788  OD2 ASP   272     -20.417   0.508   1.370  1.00123.46           O1-
ATOM   2789  H   ASP   272     -24.964   1.376   2.946  1.00 84.89           H  
ATOM   2790  HA  ASP   272     -23.003  -0.487   4.031  1.00 95.80           H  
ATOM   2791  HB2 ASP   272     -22.448   2.001   2.392  1.00 95.70           H  
ATOM   2792  HB3 ASP   272     -23.038   0.487   1.664  1.00 95.70           H  
ATOM   2793  N   LYS   273     -21.756   0.826   5.739  1.00101.39           N  
ATOM   2794  CA  LYS   273     -21.180   1.555   6.865  1.00 91.95           C  
ATOM   2795  C   LYS   273     -20.315   2.712   6.387  1.00 97.64           C  
ATOM   2796  O   LYS   273     -20.358   3.805   6.964  1.00115.09           O  
ATOM   2797  CB  LYS   273     -20.363   0.613   7.748  1.00109.40           C  
ATOM   2798  CG  LYS   273     -21.115   0.070   8.951  1.00118.62           C  
ATOM   2799  CD  LYS   273     -20.152  -0.411  10.025  1.00122.23           C  
ATOM   2800  CE  LYS   273     -20.861  -1.217  11.101  1.00114.28           C  
ATOM   2801  NZ  LYS   273     -21.995  -0.475  11.721  1.00107.89           N1+
ATOM   2802  H   LYS   273     -21.491  -0.134   5.574  1.00101.39           H  
ATOM   2803  HA  LYS   273     -22.001   1.967   7.452  1.00 91.95           H  
ATOM   2804  HB2 LYS   273     -20.040  -0.231   7.138  1.00109.40           H  
ATOM   2805  HB3 LYS   273     -19.489   1.156   8.108  1.00109.40           H  
ATOM   2806  HG2 LYS   273     -21.744   0.858   9.364  1.00118.62           H  
ATOM   2807  HG3 LYS   273     -21.740  -0.765   8.634  1.00118.62           H  
ATOM   2808  HD2 LYS   273     -19.678   0.454  10.488  1.00122.23           H  
ATOM   2809  HD3 LYS   273     -19.390  -1.038   9.561  1.00122.23           H  
ATOM   2810  HE2 LYS   273     -20.142  -1.469  11.880  1.00114.28           H  
ATOM   2811  HE3 LYS   273     -21.248  -2.132  10.653  1.00114.28           H  
ATOM   2812  HZ1 LYS   273     -21.651   0.377  12.141  1.00107.89           H  
ATOM   2813  HZ2 LYS   273     -22.425  -1.050  12.432  1.00107.89           H  
ATOM   2814  HZ3 LYS   273     -22.678  -0.249  11.012  1.00107.89           H  
ATOM   2815  N   THR   274     -19.522   2.497   5.335  1.00105.57           N  
ATOM   2816  CA  THR   274     -18.637   3.557   4.871  1.00105.98           C  
ATOM   2817  C   THR   274     -19.406   4.683   4.194  1.00 99.44           C  
ATOM   2818  O   THR   274     -18.904   5.811   4.139  1.00 99.97           O  
ATOM   2819  CB  THR   274     -17.573   2.993   3.924  1.00102.98           C  
ATOM   2820  OG1 THR   274     -16.621   4.015   3.606  1.00107.64           O  
ATOM   2821  CG2 THR   274     -18.199   2.488   2.643  1.00101.98           C  
ATOM   2822  H   THR   274     -19.535   1.604   4.864  1.00105.57           H  
ATOM   2823  HA  THR   274     -18.145   3.976   5.748  1.00105.98           H  
ATOM   2824  HB  THR   274     -17.079   2.161   4.425  1.00102.98           H  
ATOM   2825 HG21 THR   274     -18.697   3.312   2.132  1.00101.98           H  
ATOM   2826 HG22 THR   274     -18.928   1.712   2.877  1.00101.98           H  
ATOM   2827 HG23 THR   274     -17.424   2.075   1.998  1.00101.98           H  
ATOM   2828  HG1 THR   274     -17.094   4.726   3.168  1.00107.64           H  
ATOM   2829  N   TYR   275     -20.611   4.415   3.689  1.00 97.08           N  
ATOM   2830  CA  TYR   275     -21.427   5.512   3.188  1.00 84.17           C  
ATOM   2831  C   TYR   275     -21.858   6.436   4.316  1.00 89.33           C  
ATOM   2832  O   TYR   275     -21.912   7.655   4.126  1.00 87.23           O  
ATOM   2833  CB  TYR   275     -22.661   4.999   2.451  1.00 66.83           C  
ATOM   2834  CG  TYR   275     -23.681   6.099   2.318  1.00 76.07           C  
ATOM   2835  CD1 TYR   275     -23.462   7.157   1.452  1.00 81.47           C  
ATOM   2836  CD2 TYR   275     -24.828   6.115   3.099  1.00 79.22           C  
ATOM   2837  CE1 TYR   275     -24.375   8.188   1.331  1.00 98.19           C  
ATOM   2838  CE2 TYR   275     -25.751   7.140   2.988  1.00 79.51           C  
ATOM   2839  CZ  TYR   275     -25.523   8.180   2.105  1.00100.25           C  
ATOM   2840  OH  TYR   275     -26.454   9.191   2.012  1.00113.81           O  
ATOM   2841  H   TYR   275     -20.952   3.465   3.654  1.00 97.08           H  
ATOM   2842  HA  TYR   275     -20.808   6.072   2.487  1.00 84.17           H  
ATOM   2843  HB2 TYR   275     -22.371   4.655   1.458  1.00 66.83           H  
ATOM   2844  HB3 TYR   275     -23.096   4.170   3.010  1.00 66.83           H  
ATOM   2845  HD1 TYR   275     -22.559   7.178   0.860  1.00 81.47           H  
ATOM   2846  HD2 TYR   275     -25.003   5.316   3.805  1.00 79.22           H  
ATOM   2847  HE1 TYR   275     -24.194   8.995   0.636  1.00 98.19           H  
ATOM   2848  HE2 TYR   275     -26.648   7.127   3.589  1.00 79.51           H  
ATOM   2849  HH  TYR   275     -27.217   9.094   2.587  1.00113.81           H  
ATOM   2850  N   LEU   276     -22.163   5.886   5.493  1.00 77.50           N  
ATOM   2851  CA  LEU   276     -22.589   6.733   6.602  1.00 73.40           C  
ATOM   2852  C   LEU   276     -21.460   7.644   7.058  1.00 87.92           C  
ATOM   2853  O   LEU   276     -21.689   8.826   7.340  1.00 98.45           O  
ATOM   2854  CB  LEU   276     -23.090   5.880   7.767  1.00 79.58           C  
ATOM   2855  CG  LEU   276     -24.481   5.248   7.671  1.00 84.52           C  
ATOM   2856  CD1 LEU   276     -24.911   4.786   9.055  1.00 81.98           C  
ATOM   2857  CD2 LEU   276     -25.521   6.194   7.077  1.00 85.12           C  
ATOM   2858  H   LEU   276     -22.098   4.885   5.616  1.00 77.50           H  
ATOM   2859  HA  LEU   276     -23.408   7.359   6.250  1.00 73.40           H  
ATOM   2860  HB2 LEU   276     -22.376   5.067   7.899  1.00 79.58           H  
ATOM   2861  HB3 LEU   276     -23.086   6.514   8.653  1.00 79.58           H  
ATOM   2862  HG  LEU   276     -24.417   4.398   6.991  1.00 84.52           H  
ATOM   2863 HD11 LEU   276     -24.971   5.645   9.723  1.00 81.98           H  
ATOM   2864 HD12 LEU   276     -24.183   4.074   9.443  1.00 81.98           H  
ATOM   2865 HD13 LEU   276     -25.889   4.307   8.991  1.00 81.98           H  
ATOM   2866 HD21 LEU   276     -25.626   7.068   7.720  1.00 85.12           H  
ATOM   2867 HD22 LEU   276     -26.479   5.681   7.002  1.00 85.12           H  
ATOM   2868 HD23 LEU   276     -25.199   6.511   6.085  1.00 85.12           H  
ATOM   2869  N   MET   277     -20.237   7.118   7.147  1.00 86.31           N  
ATOM   2870  CA  MET   277     -19.099   7.972   7.463  1.00 91.34           C  
ATOM   2871  C   MET   277     -19.089   9.200   6.562  1.00 91.33           C  
ATOM   2872  O   MET   277     -19.032  10.341   7.036  1.00 74.47           O  
ATOM   2873  CB  MET   277     -17.797   7.186   7.314  1.00 88.92           C  
ATOM   2874  CG  MET   277     -17.628   6.073   8.330  1.00118.64           C  
ATOM   2875  SD  MET   277     -15.923   5.484   8.419  1.00146.90           S  
ATOM   2876  CE  MET   277     -15.690   4.803   6.773  1.00150.18           C  
ATOM   2877  H   MET   277     -20.100   6.129   6.994  1.00 86.31           H  
ATOM   2878  HA  MET   277     -19.187   8.306   8.497  1.00 91.34           H  
ATOM   2879  HB2 MET   277     -16.963   7.880   7.425  1.00 88.92           H  
ATOM   2880  HB3 MET   277     -17.774   6.746   6.317  1.00 88.92           H  
ATOM   2881  HG2 MET   277     -18.273   5.241   8.049  1.00118.64           H  
ATOM   2882  HG3 MET   277     -17.922   6.446   9.311  1.00118.64           H  
ATOM   2883  HE1 MET   277     -14.680   4.403   6.685  1.00150.18           H  
ATOM   2884  HE2 MET   277     -15.836   5.588   6.031  1.00150.18           H  
ATOM   2885  HE3 MET   277     -16.413   4.005   6.604  1.00150.18           H  
ATOM   2886  N   PHE   278     -19.163   8.974   5.249  1.00 91.13           N  
ATOM   2887  CA  PHE   278     -19.225  10.079   4.298  1.00 94.64           C  
ATOM   2888  C   PHE   278     -20.414  10.987   4.595  1.00 82.42           C  
ATOM   2889  O   PHE   278     -20.269  12.211   4.677  1.00 75.95           O  
ATOM   2890  CB  PHE   278     -19.291   9.516   2.875  1.00103.66           C  
ATOM   2891  CG  PHE   278     -19.911  10.443   1.870  1.00112.89           C  
ATOM   2892  CD1 PHE   278     -19.147  11.388   1.202  1.00114.69           C  
ATOM   2893  CD2 PHE   278     -21.260  10.346   1.573  1.00114.37           C  
ATOM   2894  CE1 PHE   278     -19.725  12.233   0.265  1.00108.60           C  
ATOM   2895  CE2 PHE   278     -21.843  11.180   0.646  1.00110.66           C  
ATOM   2896  CZ  PHE   278     -21.078  12.127  -0.014  1.00109.73           C  
ATOM   2897  H   PHE   278     -19.177   8.024   4.908  1.00 91.13           H  
ATOM   2898  HA  PHE   278     -18.327  10.690   4.392  1.00 94.64           H  
ATOM   2899  HB2 PHE   278     -18.275   9.291   2.551  1.00103.66           H  
ATOM   2900  HB3 PHE   278     -19.876   8.597   2.899  1.00103.66           H  
ATOM   2901  HD1 PHE   278     -18.090  11.468   1.413  1.00114.69           H  
ATOM   2902  HD2 PHE   278     -21.864   9.605   2.076  1.00114.37           H  
ATOM   2903  HE1 PHE   278     -19.123  12.971  -0.245  1.00108.60           H  
ATOM   2904  HE2 PHE   278     -22.898  11.095   0.432  1.00110.66           H  
ATOM   2905  HZ  PHE   278     -21.535  12.780  -0.742  1.00109.73           H  
ATOM   2906  N   TRP   279     -21.597  10.401   4.782  1.00 72.24           N  
ATOM   2907  CA  TRP   279     -22.781  11.204   5.070  1.00 79.30           C  
ATOM   2908  C   TRP   279     -22.630  11.956   6.387  1.00 90.78           C  
ATOM   2909  O   TRP   279     -22.850  13.171   6.451  1.00 96.33           O  
ATOM   2910  CB  TRP   279     -24.024  10.316   5.100  1.00 85.61           C  
ATOM   2911  CG  TRP   279     -25.114  10.841   5.999  1.00 97.10           C  
ATOM   2912  CD1 TRP   279     -25.358  10.478   7.296  1.00106.98           C  
ATOM   2913  CD2 TRP   279     -26.103  11.822   5.667  1.00 89.81           C  
ATOM   2914  NE1 TRP   279     -26.436  11.174   7.789  1.00 85.52           N  
ATOM   2915  CE2 TRP   279     -26.911  12.005   6.809  1.00 88.97           C  
ATOM   2916  CE3 TRP   279     -26.384  12.561   4.516  1.00 79.87           C  
ATOM   2917  CZ2 TRP   279     -27.982  12.896   6.830  1.00 74.40           C  
ATOM   2918  CZ3 TRP   279     -27.444  13.445   4.540  1.00 94.93           C  
ATOM   2919  CH2 TRP   279     -28.232  13.606   5.688  1.00 95.62           C  
ATOM   2920  H   TRP   279     -21.674   9.396   4.725  1.00 72.24           H  
ATOM   2921  HA  TRP   279     -22.894  11.943   4.276  1.00 79.30           H  
ATOM   2922  HB2 TRP   279     -24.419  10.239   4.087  1.00 85.61           H  
ATOM   2923  HB3 TRP   279     -23.733   9.326   5.452  1.00 85.61           H  
ATOM   2924  HD1 TRP   279     -24.786   9.749   7.852  1.00106.98           H  
ATOM   2925  HE1 TRP   279     -26.815  11.088   8.721  1.00 85.52           H  
ATOM   2926  HE3 TRP   279     -25.784  12.444   3.625  1.00 79.87           H  
ATOM   2927  HZ2 TRP   279     -28.591  13.022   7.714  1.00 74.40           H  
ATOM   2928  HZ3 TRP   279     -27.671  14.024   3.657  1.00 94.93           H  
ATOM   2929  HH2 TRP   279     -29.055  14.305   5.670  1.00 95.62           H  
ATOM   2930  N   ILE   280     -22.262  11.246   7.454  1.00 80.29           N  
ATOM   2931  CA  ILE   280     -22.137  11.880   8.765  1.00 69.10           C  
ATOM   2932  C   ILE   280     -21.095  12.990   8.717  1.00 80.03           C  
ATOM   2933  O   ILE   280     -21.318  14.101   9.211  1.00 83.38           O  
ATOM   2934  CB  ILE   280     -21.794  10.831   9.839  1.00 80.03           C  
ATOM   2935  CG1 ILE   280     -22.968   9.867  10.052  1.00 84.04           C  
ATOM   2936  CG2 ILE   280     -21.403  11.497  11.165  1.00 76.16           C  
ATOM   2937  CD1 ILE   280     -24.225  10.518  10.617  1.00 91.06           C  
ATOM   2938  H   ILE   280     -22.067  10.260   7.356  1.00 80.29           H  
ATOM   2939  HA  ILE   280     -23.093  12.330   9.034  1.00 69.10           H  
ATOM   2940  HB  ILE   280     -20.936  10.261   9.481  1.00 80.03           H  
ATOM   2941 HG12 ILE   280     -23.219   9.418   9.091  1.00 84.04           H  
ATOM   2942 HG13 ILE   280     -22.647   9.088  10.745  1.00 84.04           H  
ATOM   2943 HG21 ILE   280     -22.246  12.074  11.544  1.00 76.16           H  
ATOM   2944 HG22 ILE   280     -20.553  12.159  11.001  1.00 76.16           H  
ATOM   2945 HG23 ILE   280     -21.131  10.730  11.890  1.00 76.16           H  
ATOM   2946 HD11 ILE   280     -24.564  11.302   9.940  1.00 91.06           H  
ATOM   2947 HD12 ILE   280     -24.003  10.952  11.592  1.00 91.06           H  
ATOM   2948 HD13 ILE   280     -25.007   9.766  10.723  1.00 91.06           H  
ATOM   2949  N   GLY   281     -19.938  12.704   8.121  1.00 78.14           N  
ATOM   2950  CA  GLY   281     -18.884  13.703   8.071  1.00 77.30           C  
ATOM   2951  C   GLY   281     -19.297  14.954   7.321  1.00 79.62           C  
ATOM   2952  O   GLY   281     -18.950  16.070   7.716  1.00 79.41           O  
ATOM   2953  H   GLY   281     -19.795  11.796   7.704  1.00 78.14           H  
ATOM   2954  HA2 GLY   281     -18.618  13.979   9.091  1.00 77.30           H  
ATOM   2955  HA3 GLY   281     -18.016  13.269   7.574  1.00 77.30           H  
ATOM   2956  N   VAL   282     -20.055  14.788   6.235  1.00 71.09           N  
ATOM   2957  CA  VAL   282     -20.468  15.934   5.428  1.00 75.54           C  
ATOM   2958  C   VAL   282     -21.393  16.845   6.225  1.00 89.31           C  
ATOM   2959  O   VAL   282     -21.211  18.068   6.255  1.00 94.90           O  
ATOM   2960  CB  VAL   282     -21.127  15.454   4.121  1.00 81.01           C  
ATOM   2961  CG1 VAL   282     -21.928  16.581   3.454  1.00 81.56           C  
ATOM   2962  CG2 VAL   282     -20.064  14.929   3.164  1.00 73.64           C  
ATOM   2963  H   VAL   282     -20.347  13.859   5.967  1.00 71.09           H  
ATOM   2964  HA  VAL   282     -19.586  16.517   5.161  1.00 75.54           H  
ATOM   2965  HB  VAL   282     -21.820  14.650   4.367  1.00 81.01           H  
ATOM   2966 HG11 VAL   282     -21.256  17.400   3.197  1.00 81.56           H  
ATOM   2967 HG12 VAL   282     -22.692  16.940   4.142  1.00 81.56           H  
ATOM   2968 HG13 VAL   282     -22.403  16.202   2.549  1.00 81.56           H  
ATOM   2969 HG21 VAL   282     -19.370  15.732   2.916  1.00 73.64           H  
ATOM   2970 HG22 VAL   282     -20.542  14.568   2.253  1.00 73.64           H  
ATOM   2971 HG23 VAL   282     -19.520  14.112   3.637  1.00 73.64           H  
ATOM   2972  N   VAL   283     -22.404  16.269   6.878  1.00 89.66           N  
ATOM   2973  CA  VAL   283     -23.350  17.100   7.620  1.00 84.87           C  
ATOM   2974  C   VAL   283     -22.732  17.604   8.918  1.00 90.41           C  
ATOM   2975  O   VAL   283     -23.065  18.702   9.381  1.00 88.23           O  
ATOM   2976  CB  VAL   283     -24.656  16.334   7.888  1.00 76.58           C  
ATOM   2977  CG1 VAL   283     -25.333  15.968   6.574  1.00 72.67           C  
ATOM   2978  CG2 VAL   283     -24.397  15.097   8.734  1.00 89.09           C  
ATOM   2979  H   VAL   283     -22.515  15.265   6.860  1.00 89.66           H  
ATOM   2980  HA  VAL   283     -23.590  17.968   7.007  1.00 84.87           H  
ATOM   2981  HB  VAL   283     -25.328  16.984   8.450  1.00 76.58           H  
ATOM   2982 HG11 VAL   283     -24.676  15.317   5.996  1.00 72.67           H  
ATOM   2983 HG12 VAL   283     -25.538  16.875   6.005  1.00 72.67           H  
ATOM   2984 HG13 VAL   283     -26.269  15.448   6.780  1.00 72.67           H  
ATOM   2985 HG21 VAL   283     -23.726  14.425   8.199  1.00 89.09           H  
ATOM   2986 HG22 VAL   283     -25.340  14.587   8.931  1.00 89.09           H  
ATOM   2987 HG23 VAL   283     -23.939  15.391   9.678  1.00 89.09           H  
ATOM   2988  N   SER   284     -21.828  16.829   9.523  1.00 90.47           N  
ATOM   2989  CA  SER   284     -21.167  17.282  10.742  1.00 81.43           C  
ATOM   2990  C   SER   284     -20.292  18.499  10.473  1.00 86.49           C  
ATOM   2991  O   SER   284     -20.306  19.464  11.247  1.00 88.09           O  
ATOM   2992  CB  SER   284     -20.336  16.150  11.339  1.00 75.94           C  
ATOM   2993  OG  SER   284     -21.167  15.115  11.823  1.00 74.47           O  
ATOM   2994  H   SER   284     -21.602  15.924   9.135  1.00 90.47           H  
ATOM   2995  HA  SER   284     -21.936  17.575  11.457  1.00 81.43           H  
ATOM   2996  HB2 SER   284     -19.738  16.543  12.162  1.00 75.94           H  
ATOM   2997  HB3 SER   284     -19.676  15.748  10.570  1.00 75.94           H  
ATOM   2998  HG  SER   284     -21.738  15.492  12.497  1.00 74.47           H  
ATOM   2999  N   VAL   285     -19.517  18.470   9.387  1.00 88.80           N  
ATOM   3000  CA  VAL   285     -18.706  19.629   9.022  1.00 84.46           C  
ATOM   3001  C   VAL   285     -19.603  20.829   8.755  1.00 75.19           C  
ATOM   3002  O   VAL   285     -19.374  21.929   9.271  1.00 77.40           O  
ATOM   3003  CB  VAL   285     -17.820  19.305   7.804  1.00 75.69           C  
ATOM   3004  CG1 VAL   285     -17.216  20.582   7.191  1.00 73.01           C  
ATOM   3005  CG2 VAL   285     -16.715  18.346   8.203  1.00 76.74           C  
ATOM   3006  H   VAL   285     -19.490  17.640   8.813  1.00 88.80           H  
ATOM   3007  HA  VAL   285     -18.045  19.879   9.852  1.00 84.46           H  
ATOM   3008  HB  VAL   285     -18.450  18.836   7.048  1.00 75.69           H  
ATOM   3009 HG11 VAL   285     -16.580  21.073   7.928  1.00 73.01           H  
ATOM   3010 HG12 VAL   285     -18.018  21.259   6.896  1.00 73.01           H  
ATOM   3011 HG13 VAL   285     -16.622  20.319   6.316  1.00 73.01           H  
ATOM   3012 HG21 VAL   285     -16.084  18.813   8.959  1.00 76.74           H  
ATOM   3013 HG22 VAL   285     -16.113  18.101   7.328  1.00 76.74           H  
ATOM   3014 HG23 VAL   285     -17.154  17.435   8.609  1.00 76.74           H  
ATOM   3015  N   LEU   286     -20.638  20.634   7.937  1.00 69.60           N  
ATOM   3016  CA  LEU   286     -21.537  21.734   7.611  1.00 78.87           C  
ATOM   3017  C   LEU   286     -22.179  22.311   8.865  1.00 74.98           C  
ATOM   3018  O   LEU   286     -22.247  23.535   9.028  1.00 77.70           O  
ATOM   3019  CB  LEU   286     -22.606  21.260   6.627  1.00 73.37           C  
ATOM   3020  CG  LEU   286     -22.169  21.157   5.165  1.00 66.22           C  
ATOM   3021  CD1 LEU   286     -23.195  20.375   4.364  1.00 62.22           C  
ATOM   3022  CD2 LEU   286     -21.972  22.540   4.570  1.00 53.07           C  
ATOM   3023  H   LEU   286     -20.800  19.719   7.541  1.00 69.60           H  
ATOM   3024  HA  LEU   286     -20.953  22.528   7.145  1.00 78.87           H  
ATOM   3025  HB2 LEU   286     -22.940  20.273   6.947  1.00 73.37           H  
ATOM   3026  HB3 LEU   286     -23.440  21.960   6.678  1.00 73.37           H  
ATOM   3027  HG  LEU   286     -21.217  20.627   5.124  1.00 66.22           H  
ATOM   3028 HD11 LEU   286     -24.153  20.894   4.397  1.00 62.22           H  
ATOM   3029 HD12 LEU   286     -23.307  19.378   4.792  1.00 62.22           H  
ATOM   3030 HD13 LEU   286     -22.862  20.292   3.330  1.00 62.22           H  
ATOM   3031 HD21 LEU   286     -22.915  23.087   4.602  1.00 53.07           H  
ATOM   3032 HD22 LEU   286     -21.642  22.446   3.535  1.00 53.07           H  
ATOM   3033 HD23 LEU   286     -21.219  23.079   5.144  1.00 53.07           H  
ATOM   3034  N   LEU   287     -22.647  21.450   9.769  1.00 54.54           N  
ATOM   3035  CA  LEU   287     -23.282  21.938  10.990  1.00 66.99           C  
ATOM   3036  C   LEU   287     -22.280  22.649  11.893  1.00 74.41           C  
ATOM   3037  O   LEU   287     -22.608  23.672  12.505  1.00 76.33           O  
ATOM   3038  CB  LEU   287     -23.947  20.779  11.736  1.00 51.05           C  
ATOM   3039  CG  LEU   287     -25.400  20.486  11.357  1.00 55.00           C  
ATOM   3040  CD1 LEU   287     -25.886  19.223  12.035  1.00 58.73           C  
ATOM   3041  CD2 LEU   287     -26.310  21.646  11.720  1.00 57.58           C  
ATOM   3042  H   LEU   287     -22.563  20.456   9.608  1.00 54.54           H  
ATOM   3043  HA  LEU   287     -24.044  22.663  10.708  1.00 66.99           H  
ATOM   3044  HB2 LEU   287     -23.364  19.879  11.543  1.00 51.05           H  
ATOM   3045  HB3 LEU   287     -23.920  21.009  12.801  1.00 51.05           H  
ATOM   3046  HG  LEU   287     -25.434  20.345  10.277  1.00 55.00           H  
ATOM   3047 HD11 LEU   287     -25.855  19.356  13.116  1.00 58.73           H  
ATOM   3048 HD12 LEU   287     -25.244  18.389  11.753  1.00 58.73           H  
ATOM   3049 HD13 LEU   287     -26.910  19.014  11.724  1.00 58.73           H  
ATOM   3050 HD21 LEU   287     -26.288  21.802  12.798  1.00 57.58           H  
ATOM   3051 HD22 LEU   287     -27.329  21.421  11.405  1.00 57.58           H  
ATOM   3052 HD23 LEU   287     -25.965  22.549  11.216  1.00 57.58           H  
ATOM   3053  N   LEU   288     -21.060  22.119  11.998  1.00 71.92           N  
ATOM   3054  CA  LEU   288     -20.036  22.792  12.788  1.00 93.29           C  
ATOM   3055  C   LEU   288     -19.786  24.202  12.270  1.00 94.81           C  
ATOM   3056  O   LEU   288     -19.628  25.145  13.055  1.00 87.14           O  
ATOM   3057  CB  LEU   288     -18.745  21.977  12.774  1.00 93.40           C  
ATOM   3058  CG  LEU   288     -18.638  20.969  13.915  1.00 82.03           C  
ATOM   3059  CD1 LEU   288     -17.693  19.848  13.533  1.00 81.96           C  
ATOM   3060  CD2 LEU   288     -18.170  21.676  15.181  1.00 80.16           C  
ATOM   3061  H   LEU   288     -20.846  21.250  11.529  1.00 71.92           H  
ATOM   3062  HA  LEU   288     -20.390  22.873  13.816  1.00 93.29           H  
ATOM   3063  HB2 LEU   288     -18.693  21.434  11.830  1.00 93.40           H  
ATOM   3064  HB3 LEU   288     -17.903  22.666  12.843  1.00 93.40           H  
ATOM   3065  HG  LEU   288     -19.618  20.532  14.106  1.00 82.03           H  
ATOM   3066 HD11 LEU   288     -16.703  20.259  13.336  1.00 81.96           H  
ATOM   3067 HD12 LEU   288     -18.064  19.349  12.639  1.00 81.96           H  
ATOM   3068 HD13 LEU   288     -17.632  19.131  14.351  1.00 81.96           H  
ATOM   3069 HD21 LEU   288     -17.189  22.120  15.008  1.00 80.16           H  
ATOM   3070 HD22 LEU   288     -18.103  20.955  15.996  1.00 80.16           H  
ATOM   3071 HD23 LEU   288     -18.882  22.458  15.445  1.00 80.16           H  
ATOM   3072  N   PHE   289     -19.755  24.366  10.946  1.00 75.86           N  
ATOM   3073  CA  PHE   289     -19.600  25.697  10.377  1.00 69.18           C  
ATOM   3074  C   PHE   289     -20.835  26.552  10.630  1.00 73.55           C  
ATOM   3075  O   PHE   289     -20.717  27.725  11.002  1.00 70.07           O  
ATOM   3076  CB  PHE   289     -19.324  25.600   8.881  1.00 69.87           C  
ATOM   3077  CG  PHE   289     -19.536  26.893   8.157  1.00 86.40           C  
ATOM   3078  CD1 PHE   289     -18.573  27.886   8.199  1.00 90.94           C  
ATOM   3079  CD2 PHE   289     -20.707  27.126   7.456  1.00 79.86           C  
ATOM   3080  CE1 PHE   289     -18.768  29.084   7.542  1.00 81.55           C  
ATOM   3081  CE2 PHE   289     -20.909  28.320   6.800  1.00 75.51           C  
ATOM   3082  CZ  PHE   289     -19.938  29.302   6.842  1.00 78.85           C  
ATOM   3083  H   PHE   289     -19.839  23.565  10.337  1.00 75.86           H  
ATOM   3084  HA  PHE   289     -18.752  26.177  10.865  1.00 69.18           H  
ATOM   3085  HB2 PHE   289     -18.289  25.289   8.739  1.00 69.87           H  
ATOM   3086  HB3 PHE   289     -19.990  24.851   8.453  1.00 69.87           H  
ATOM   3087  HD1 PHE   289     -17.659  27.722   8.750  1.00 90.94           H  
ATOM   3088  HD2 PHE   289     -21.471  26.363   7.424  1.00 79.86           H  
ATOM   3089  HE1 PHE   289     -18.007  29.849   7.576  1.00 81.55           H  
ATOM   3090  HE2 PHE   289     -21.824  28.488   6.252  1.00 75.51           H  
ATOM   3091  HZ  PHE   289     -20.094  30.239   6.328  1.00 78.85           H  
ATOM   3092  N   ILE   290     -22.029  25.987  10.427  1.00 68.71           N  
ATOM   3093  CA  ILE   290     -23.256  26.760  10.606  1.00 64.32           C  
ATOM   3094  C   ILE   290     -23.361  27.262  12.040  1.00 75.10           C  
ATOM   3095  O   ILE   290     -23.774  28.403  12.285  1.00 70.09           O  
ATOM   3096  CB  ILE   290     -24.485  25.921  10.209  1.00 59.40           C  
ATOM   3097  CG1 ILE   290     -24.532  25.736   8.694  1.00 61.18           C  
ATOM   3098  CG2 ILE   290     -25.786  26.583  10.695  1.00 59.98           C  
ATOM   3099  CD1 ILE   290     -25.542  24.688   8.241  1.00 65.49           C  
ATOM   3100  H   ILE   290     -22.084  25.019  10.146  1.00 68.71           H  
ATOM   3101  HA  ILE   290     -23.224  27.630   9.951  1.00 64.32           H  
ATOM   3102  HB  ILE   290     -24.395  24.945  10.688  1.00 59.40           H  
ATOM   3103 HG12 ILE   290     -24.797  26.689   8.238  1.00 61.18           H  
ATOM   3104 HG13 ILE   290     -23.543  25.432   8.352  1.00 61.18           H  
ATOM   3105 HG21 ILE   290     -25.893  27.562  10.225  1.00 59.98           H  
ATOM   3106 HG22 ILE   290     -25.752  26.702  11.778  1.00 59.98           H  
ATOM   3107 HG23 ILE   290     -26.636  25.956  10.424  1.00 59.98           H  
ATOM   3108 HD11 ILE   290     -26.539  24.976   8.575  1.00 65.49           H  
ATOM   3109 HD12 ILE   290     -25.280  23.721   8.671  1.00 65.49           H  
ATOM   3110 HD13 ILE   290     -25.529  24.617   7.154  1.00 65.49           H  
ATOM   3111  N   VAL   291     -22.990  26.421  13.008  1.00 74.58           N  
ATOM   3112  CA  VAL   291     -23.039  26.842  14.404  1.00 71.53           C  
ATOM   3113  C   VAL   291     -22.115  28.034  14.616  1.00 72.08           C  
ATOM   3114  O   VAL   291     -22.515  29.062  15.174  1.00 77.82           O  
ATOM   3115  CB  VAL   291     -22.686  25.666  15.332  1.00 66.07           C  
ATOM   3116  CG1 VAL   291     -22.375  26.149  16.749  1.00 44.18           C  
ATOM   3117  CG2 VAL   291     -23.841  24.670  15.370  1.00 54.18           C  
ATOM   3118  H   VAL   291     -22.674  25.491  12.773  1.00 74.58           H  
ATOM   3119  HA  VAL   291     -24.052  27.156  14.654  1.00 71.53           H  
ATOM   3120  HB  VAL   291     -21.795  25.179  14.936  1.00 66.07           H  
ATOM   3121 HG11 VAL   291     -23.254  26.640  17.167  1.00 44.18           H  
ATOM   3122 HG12 VAL   291     -21.545  26.855  16.718  1.00 44.18           H  
ATOM   3123 HG13 VAL   291     -22.104  25.297  17.372  1.00 44.18           H  
ATOM   3124 HG21 VAL   291     -24.730  25.159  15.767  1.00 54.18           H  
ATOM   3125 HG22 VAL   291     -23.574  23.828  16.009  1.00 54.18           H  
ATOM   3126 HG23 VAL   291     -24.044  24.310  14.362  1.00 54.18           H  
ATOM   3127  N   TYR   292     -20.873  27.924  14.145  1.00 70.85           N  
ATOM   3128  CA  TYR   292     -19.940  29.041  14.243  1.00 65.93           C  
ATOM   3129  C   TYR   292     -20.486  30.268  13.527  1.00 66.40           C  
ATOM   3130  O   TYR   292     -20.467  31.379  14.066  1.00 78.03           O  
ATOM   3131  CB  TYR   292     -18.583  28.641  13.661  1.00 65.83           C  
ATOM   3132  CG  TYR   292     -17.610  29.791  13.564  1.00 74.64           C  
ATOM   3133  CD1 TYR   292     -17.572  30.600  12.436  1.00 81.88           C  
ATOM   3134  CD2 TYR   292     -16.733  30.075  14.600  1.00 74.06           C  
ATOM   3135  CE1 TYR   292     -16.688  31.659  12.342  1.00 86.62           C  
ATOM   3136  CE2 TYR   292     -15.843  31.130  14.516  1.00 90.40           C  
ATOM   3137  CZ  TYR   292     -15.824  31.920  13.386  1.00 96.21           C  
ATOM   3138  OH  TYR   292     -14.940  32.971  13.303  1.00102.95           O  
ATOM   3139  H   TYR   292     -20.575  27.060  13.716  1.00 70.85           H  
ATOM   3140  HA  TYR   292     -19.812  29.295  15.295  1.00 65.93           H  
ATOM   3141  HB2 TYR   292     -18.147  27.872  14.298  1.00 65.83           H  
ATOM   3142  HB3 TYR   292     -18.742  28.237  12.661  1.00 65.83           H  
ATOM   3143  HD1 TYR   292     -18.245  30.397  11.616  1.00 81.88           H  
ATOM   3144  HD2 TYR   292     -16.745  29.461  15.489  1.00 74.06           H  
ATOM   3145  HE1 TYR   292     -16.674  32.278  11.457  1.00 86.62           H  
ATOM   3146  HE2 TYR   292     -15.166  31.335  15.332  1.00 90.40           H  
ATOM   3147  HH  TYR   292     -14.374  33.087  14.070  1.00102.95           H  
ATOM   3148  N   ALA   293     -20.981  30.083  12.302  1.00 69.91           N  
ATOM   3149  CA  ALA   293     -21.446  31.215  11.509  1.00 71.49           C  
ATOM   3150  C   ALA   293     -22.612  31.918  12.188  1.00 69.54           C  
ATOM   3151  O   ALA   293     -22.627  33.148  12.306  1.00 68.86           O  
ATOM   3152  CB  ALA   293     -21.842  30.741  10.111  1.00 73.62           C  
ATOM   3153  H   ALA   293     -21.033  29.150  11.919  1.00 69.91           H  
ATOM   3154  HA  ALA   293     -20.631  31.934  11.423  1.00 71.49           H  
ATOM   3155  HB1 ALA   293     -22.657  30.021  10.188  1.00 73.62           H  
ATOM   3156  HB2 ALA   293     -20.985  30.269   9.630  1.00 73.62           H  
ATOM   3157  HB3 ALA   293     -22.167  31.595   9.516  1.00 73.62           H  
ATOM   3158  N   TYR   294     -23.606  31.150  12.641  1.00 70.52           N  
ATOM   3159  CA  TYR   294     -24.787  31.758  13.247  1.00 65.97           C  
ATOM   3160  C   TYR   294     -24.440  32.536  14.513  1.00 71.30           C  
ATOM   3161  O   TYR   294     -25.103  33.530  14.827  1.00 69.99           O  
ATOM   3162  CB  TYR   294     -25.835  30.686  13.548  1.00 63.47           C  
ATOM   3163  CG  TYR   294     -26.647  30.257  12.337  1.00 67.25           C  
ATOM   3164  CD1 TYR   294     -26.199  30.504  11.042  1.00 65.86           C  
ATOM   3165  CD2 TYR   294     -27.869  29.619  12.493  1.00 62.84           C  
ATOM   3166  CE1 TYR   294     -26.941  30.118   9.939  1.00 65.68           C  
ATOM   3167  CE2 TYR   294     -28.620  29.225  11.394  1.00 70.65           C  
ATOM   3168  CZ  TYR   294     -28.151  29.480  10.117  1.00 69.28           C  
ATOM   3169  OH  TYR   294     -28.889  29.092   9.016  1.00 69.33           O  
ATOM   3170  H   TYR   294     -23.541  30.145  12.565  1.00 70.52           H  
ATOM   3171  HA  TYR   294     -25.198  32.469  12.531  1.00 65.97           H  
ATOM   3172  HB2 TYR   294     -25.324  29.810  13.946  1.00 63.47           H  
ATOM   3173  HB3 TYR   294     -26.521  31.079  14.299  1.00 63.47           H  
ATOM   3174  HD1 TYR   294     -25.254  31.006  10.896  1.00 65.86           H  
ATOM   3175  HD2 TYR   294     -28.243  29.426  13.488  1.00 62.84           H  
ATOM   3176  HE1 TYR   294     -26.574  30.316   8.942  1.00 65.68           H  
ATOM   3177  HE2 TYR   294     -29.564  28.721  11.535  1.00 70.65           H  
ATOM   3178  HH  TYR   294     -29.717  28.650   9.218  1.00 69.33           H  
ATOM   3179  N   MET   295     -23.417  32.104  15.253  1.00 68.05           N  
ATOM   3180  CA  MET   295     -22.955  32.889  16.392  1.00 68.11           C  
ATOM   3181  C   MET   295     -22.319  34.194  15.931  1.00 74.21           C  
ATOM   3182  O   MET   295     -22.596  35.265  16.487  1.00 82.85           O  
ATOM   3183  CB  MET   295     -21.964  32.076  17.221  1.00 80.25           C  
ATOM   3184  CG  MET   295     -22.567  30.866  17.929  1.00103.93           C  
ATOM   3185  SD  MET   295     -23.971  31.266  18.996  1.00108.84           S  
ATOM   3186  CE  MET   295     -25.338  30.662  18.005  1.00 94.76           C  
ATOM   3187  H   MET   295     -22.962  31.232  15.023  1.00 68.05           H  
ATOM   3188  HA  MET   295     -23.817  33.135  17.013  1.00 68.11           H  
ATOM   3189  HB2 MET   295     -21.533  32.732  17.977  1.00 80.25           H  
ATOM   3190  HB3 MET   295     -21.176  31.722  16.556  1.00 80.25           H  
ATOM   3191  HG2 MET   295     -21.792  30.404  18.541  1.00103.93           H  
ATOM   3192  HG3 MET   295     -22.903  30.157  17.172  1.00103.93           H  
ATOM   3193  HE1 MET   295     -26.276  30.839  18.533  1.00 94.76           H  
ATOM   3194  HE2 MET   295     -25.216  29.593  17.830  1.00 94.76           H  
ATOM   3195  HE3 MET   295     -25.355  31.188  17.050  1.00 94.76           H  
ATOM   3196  N   TYR   296     -21.455  34.122  14.916  1.00 70.61           N  
ATOM   3197  CA  TYR   296     -20.833  35.326  14.375  1.00 62.13           C  
ATOM   3198  C   TYR   296     -21.887  36.270  13.804  1.00 66.54           C  
ATOM   3199  O   TYR   296     -21.838  37.484  14.036  1.00 69.50           O  
ATOM   3200  CB  TYR   296     -19.802  34.928  13.315  1.00 51.16           C  
ATOM   3201  CG  TYR   296     -19.151  36.070  12.565  1.00 61.96           C  
ATOM   3202  CD1 TYR   296     -17.990  36.668  13.036  1.00 61.33           C  
ATOM   3203  CD2 TYR   296     -19.682  36.528  11.366  1.00 74.12           C  
ATOM   3204  CE1 TYR   296     -17.386  37.704  12.342  1.00 84.07           C  
ATOM   3205  CE2 TYR   296     -19.088  37.563  10.665  1.00 73.19           C  
ATOM   3206  CZ  TYR   296     -17.939  38.147  11.158  1.00 79.72           C  
ATOM   3207  OH  TYR   296     -17.340  39.177  10.468  1.00 74.80           O  
ATOM   3208  H   TYR   296     -21.228  33.222  14.517  1.00 70.61           H  
ATOM   3209  HA  TYR   296     -20.323  35.863  15.175  1.00 62.13           H  
ATOM   3210  HB2 TYR   296     -19.014  34.362  13.811  1.00 51.16           H  
ATOM   3211  HB3 TYR   296     -20.303  34.292  12.585  1.00 51.16           H  
ATOM   3212  HD1 TYR   296     -17.551  36.319  13.959  1.00 61.33           H  
ATOM   3213  HD2 TYR   296     -20.575  36.067  10.972  1.00 74.12           H  
ATOM   3214  HE1 TYR   296     -16.487  38.162  12.726  1.00 84.07           H  
ATOM   3215  HE2 TYR   296     -19.520  37.911   9.739  1.00 73.19           H  
ATOM   3216  HH  TYR   296     -17.780  39.431   9.654  1.00 74.80           H  
ATOM   3217  N   ILE   297     -22.869  35.722  13.084  1.00 59.89           N  
ATOM   3218  CA  ILE   297     -23.933  36.542  12.509  1.00 55.31           C  
ATOM   3219  C   ILE   297     -24.680  37.283  13.611  1.00 70.88           C  
ATOM   3220  O   ILE   297     -24.904  38.498  13.528  1.00 67.91           O  
ATOM   3221  CB  ILE   297     -24.883  35.667  11.672  1.00 57.74           C  
ATOM   3222  CG1 ILE   297     -24.151  35.145  10.435  1.00 61.74           C  
ATOM   3223  CG2 ILE   297     -26.138  36.441  11.252  1.00 56.62           C  
ATOM   3224  CD1 ILE   297     -24.726  33.868   9.883  1.00 59.12           C  
ATOM   3225  H   ILE   297     -22.876  34.723  12.934  1.00 59.89           H  
ATOM   3226  HA  ILE   297     -23.494  37.288  11.847  1.00 55.31           H  
ATOM   3227  HB  ILE   297     -25.201  34.827  12.289  1.00 57.74           H  
ATOM   3228 HG12 ILE   297     -24.200  35.909   9.659  1.00 61.74           H  
ATOM   3229 HG13 ILE   297     -23.110  34.966  10.703  1.00 61.74           H  
ATOM   3230 HG21 ILE   297     -25.851  37.289  10.632  1.00 56.62           H  
ATOM   3231 HG22 ILE   297     -26.658  36.799  12.141  1.00 56.62           H  
ATOM   3232 HG23 ILE   297     -26.798  35.783  10.686  1.00 56.62           H  
ATOM   3233 HD11 ILE   297     -25.769  34.028   9.609  1.00 59.12           H  
ATOM   3234 HD12 ILE   297     -24.665  33.085  10.639  1.00 59.12           H  
ATOM   3235 HD13 ILE   297     -24.161  33.566   9.001  1.00 59.12           H  
ATOM   3236  N   LEU   298     -25.074  36.560  14.661  1.00 69.85           N  
ATOM   3237  CA  LEU   298     -25.803  37.182  15.761  1.00 68.85           C  
ATOM   3238  C   LEU   298     -24.933  38.192  16.498  1.00 76.91           C  
ATOM   3239  O   LEU   298     -25.428  39.239  16.934  1.00 81.29           O  
ATOM   3240  CB  LEU   298     -26.310  36.109  16.722  1.00 74.30           C  
ATOM   3241  CG  LEU   298     -27.161  36.604  17.896  1.00 70.71           C  
ATOM   3242  CD1 LEU   298     -28.574  36.962  17.443  1.00 68.49           C  
ATOM   3243  CD2 LEU   298     -27.200  35.564  19.003  1.00 54.73           C  
ATOM   3244  H   LEU   298     -24.866  35.572  14.695  1.00 69.85           H  
ATOM   3245  HA  LEU   298     -26.656  37.720  15.345  1.00 68.85           H  
ATOM   3246  HB2 LEU   298     -26.911  35.404  16.148  1.00 74.30           H  
ATOM   3247  HB3 LEU   298     -25.442  35.594  17.134  1.00 74.30           H  
ATOM   3248  HG  LEU   298     -26.698  37.509  18.288  1.00 70.71           H  
ATOM   3249 HD11 LEU   298     -29.065  36.074  17.046  1.00 68.49           H  
ATOM   3250 HD12 LEU   298     -28.525  37.727  16.669  1.00 68.49           H  
ATOM   3251 HD13 LEU   298     -29.143  37.341  18.293  1.00 68.49           H  
ATOM   3252 HD21 LEU   298     -27.661  34.650  18.627  1.00 54.73           H  
ATOM   3253 HD22 LEU   298     -27.782  35.947  19.841  1.00 54.73           H  
ATOM   3254 HD23 LEU   298     -26.184  35.349  19.334  1.00 54.73           H  
ATOM   3255  N   TRP   299     -23.639  37.895  16.656  1.00 76.82           N  
ATOM   3256  CA  TRP   299     -22.739  38.833  17.322  1.00 76.55           C  
ATOM   3257  C   TRP   299     -22.561  40.101  16.497  1.00 71.05           C  
ATOM   3258  O   TRP   299     -22.564  41.209  17.042  1.00 71.62           O  
ATOM   3259  CB  TRP   299     -21.385  38.169  17.590  1.00 64.80           C  
ATOM   3260  CG  TRP   299     -20.340  39.115  18.115  1.00 75.50           C  
ATOM   3261  CD1 TRP   299     -20.287  39.667  19.362  1.00 76.91           C  
ATOM   3262  CD2 TRP   299     -19.198  39.616  17.406  1.00 93.04           C  
ATOM   3263  NE1 TRP   299     -19.186  40.483  19.474  1.00 84.62           N  
ATOM   3264  CE2 TRP   299     -18.501  40.467  18.286  1.00 90.43           C  
ATOM   3265  CE3 TRP   299     -18.699  39.428  16.113  1.00 98.73           C  
ATOM   3266  CZ2 TRP   299     -17.331  41.130  17.913  1.00 99.80           C  
ATOM   3267  CZ3 TRP   299     -17.533  40.086  15.745  1.00 91.72           C  
ATOM   3268  CH2 TRP   299     -16.865  40.926  16.642  1.00 97.10           C  
ATOM   3269  H   TRP   299     -23.281  37.016  16.312  1.00 76.82           H  
ATOM   3270  HA  TRP   299     -23.184  39.116  18.276  1.00 76.55           H  
ATOM   3271  HB2 TRP   299     -21.530  37.375  18.323  1.00 64.80           H  
ATOM   3272  HB3 TRP   299     -21.021  37.739  16.657  1.00 64.80           H  
ATOM   3273  HD1 TRP   299     -21.006  39.489  20.148  1.00 76.91           H  
ATOM   3274  HE1 TRP   299     -18.924  41.008  20.296  1.00 84.62           H  
ATOM   3275  HE3 TRP   299     -19.210  38.782  15.414  1.00 98.73           H  
ATOM   3276  HZ2 TRP   299     -16.813  41.781  18.602  1.00 99.80           H  
ATOM   3277  HZ3 TRP   299     -17.136  39.947  14.750  1.00 91.72           H  
ATOM   3278  HH2 TRP   299     -15.961  41.425  16.325  1.00 97.10           H  
ATOM   3279  N   LYS   300     -22.410  39.959  15.180  1.00 73.14           N  
ATOM   3280  CA  LYS   300     -22.304  41.131  14.322  1.00 65.71           C  
ATOM   3281  C   LYS   300     -23.610  41.912  14.287  1.00 62.87           C  
ATOM   3282  O   LYS   300     -23.597  43.134  14.104  1.00 75.31           O  
ATOM   3283  CB  LYS   300     -21.886  40.708  12.912  1.00 54.90           C  
ATOM   3284  CG  LYS   300     -20.390  40.467  12.754  1.00 65.90           C  
ATOM   3285  CD  LYS   300     -19.611  41.770  12.874  1.00 90.53           C  
ATOM   3286  CE  LYS   300     -18.143  41.593  12.505  1.00 94.37           C  
ATOM   3287  NZ  LYS   300     -17.439  42.902  12.334  1.00 87.88           N1+
ATOM   3288  H   LYS   300     -22.368  39.035  14.776  1.00 73.14           H  
ATOM   3289  HA  LYS   300     -21.541  41.791  14.734  1.00 65.71           H  
ATOM   3290  HB2 LYS   300     -22.410  39.785  12.661  1.00 54.90           H  
ATOM   3291  HB3 LYS   300     -22.181  41.494  12.217  1.00 54.90           H  
ATOM   3292  HG2 LYS   300     -20.056  39.779  13.530  1.00 65.90           H  
ATOM   3293  HG3 LYS   300     -20.202  40.028  11.774  1.00 65.90           H  
ATOM   3294  HD2 LYS   300     -19.675  42.125  13.902  1.00 90.53           H  
ATOM   3295  HD3 LYS   300     -20.055  42.508  12.206  1.00 90.53           H  
ATOM   3296  HE2 LYS   300     -18.081  41.037  11.570  1.00 94.37           H  
ATOM   3297  HE3 LYS   300     -17.649  41.031  13.297  1.00 94.37           H  
ATOM   3298  HZ1 LYS   300     -17.889  43.433  11.602  1.00 87.88           H  
ATOM   3299  HZ2 LYS   300     -16.475  42.735  12.084  1.00 87.88           H  
ATOM   3300  HZ3 LYS   300     -17.478  43.422  13.199  1.00 87.88           H  
ATOM   3301  N   ALA   301     -24.744  41.235  14.477  1.00 54.51           N  
ATOM   3302  CA  ALA   301     -26.023  41.928  14.480  1.00 62.17           C  
ATOM   3303  C   ALA   301     -26.199  42.799  15.714  1.00 71.38           C  
ATOM   3304  O   ALA   301     -26.968  43.765  15.671  1.00 80.85           O  
ATOM   3305  CB  ALA   301     -27.169  40.923  14.388  1.00 66.37           C  
ATOM   3306  H   ALA   301     -24.714  40.235  14.620  1.00 54.51           H  
ATOM   3307  HA  ALA   301     -26.038  42.583  13.609  1.00 62.17           H  
ATOM   3308  HB1 ALA   301     -27.151  40.270  15.260  1.00 66.37           H  
ATOM   3309  HB2 ALA   301     -27.055  40.324  13.484  1.00 66.37           H  
ATOM   3310  HB3 ALA   301     -28.119  41.456  14.353  1.00 66.37           H  
ATOM   3311  N   HIS   302     -25.508  42.486  16.805  1.00 66.47           N  
ATOM   3312  CA  HIS   302     -25.567  43.304  18.007  1.00 77.18           C  
ATOM   3313  C   HIS   302     -24.467  44.355  18.070  1.00 77.85           C  
ATOM   3314  O   HIS   302     -24.486  45.192  18.977  1.00 82.82           O  
ATOM   3315  CB  HIS   302     -25.483  42.422  19.253  1.00 74.87           C  
ATOM   3316  CG  HIS   302     -26.685  41.557  19.465  1.00 88.87           C  
ATOM   3317  ND1 HIS   302     -27.930  41.866  18.957  1.00 92.83           N  
ATOM   3318  CD2 HIS   302     -26.832  40.392  20.136  1.00 89.89           C  
ATOM   3319  CE1 HIS   302     -28.790  40.925  19.306  1.00 82.01           C  
ATOM   3320  NE2 HIS   302     -28.149  40.019  20.022  1.00 87.90           N  
ATOM   3321  H   HIS   302     -24.927  41.659  16.800  1.00 66.47           H  
ATOM   3322  HA  HIS   302     -26.522  43.828  17.971  1.00 77.18           H  
ATOM   3323  HB2 HIS   302     -25.367  43.068  20.123  1.00 74.87           H  
ATOM   3324  HB3 HIS   302     -24.609  41.778  19.159  1.00 74.87           H  
ATOM   3325  HD2 HIS   302     -26.057  39.854  20.662  1.00 89.89           H  
ATOM   3326  HE2 HIS   302     -28.560  39.187  20.420  1.00 87.90           H  
ATOM   3327  HE1 HIS   302     -29.839  40.901  19.050  1.00 82.01           H  
ATOM   3328  N   SER   303     -23.511  44.332  17.141  1.00 67.71           N  
ATOM   3329  CA  SER   303     -22.420  45.299  17.187  1.00 73.29           C  
ATOM   3330  C   SER   303     -22.913  46.708  16.886  1.00 84.29           C  
ATOM   3331  O   SER   303     -22.475  47.674  17.521  1.00 94.46           O  
ATOM   3332  CB  SER   303     -21.320  44.902  16.203  1.00 78.49           C  
ATOM   3333  OG  SER   303     -21.769  45.004  14.864  1.00 78.11           O  
ATOM   3334  H   SER   303     -23.542  43.643  16.403  1.00 67.71           H  
ATOM   3335  HA  SER   303     -22.012  45.296  18.198  1.00 73.29           H  
ATOM   3336  HB2 SER   303     -21.021  43.873  16.401  1.00 78.49           H  
ATOM   3337  HB3 SER   303     -20.464  45.562  16.342  1.00 78.49           H  
ATOM   3338  HG  SER   303     -22.521  44.416  14.764  1.00 78.11           H  
ATOM   3339  N   HIS   304     -23.812  46.849  15.911  1.00107.65           N  
ATOM   3340  CA  HIS   304     -24.381  48.158  15.603  1.00114.06           C  
ATOM   3341  C   HIS   304     -25.428  48.541  16.639  1.00 96.65           C  
ATOM   3342  O   HIS   304     -25.327  49.585  17.292  1.00104.21           O  
ATOM   3343  CB  HIS   304     -25.008  48.162  14.204  1.00125.55           C  
ATOM   3344  CG  HIS   304     -24.214  47.417  13.177  1.00125.42           C  
ATOM   3345  ND1 HIS   304     -24.247  46.044  13.064  1.00120.29           N  
ATOM   3346  CD2 HIS   304     -23.377  47.854  12.205  1.00119.40           C  
ATOM   3347  CE1 HIS   304     -23.460  45.665  12.074  1.00116.59           C  
ATOM   3348  NE2 HIS   304     -22.920  46.745  11.536  1.00123.04           N  
ATOM   3349  H   HIS   304     -24.102  46.041  15.379  1.00107.65           H  
ATOM   3350  HA  HIS   304     -23.574  48.890  15.628  1.00114.06           H  
ATOM   3351  HB2 HIS   304     -25.106  49.197  13.877  1.00125.55           H  
ATOM   3352  HB3 HIS   304     -25.996  47.707  14.270  1.00125.55           H  
ATOM   3353  HD2 HIS   304     -23.119  48.881  11.996  1.00119.40           H  
ATOM   3354  HE2 HIS   304     -22.275  46.753  10.759  1.00123.04           H  
ATOM   3355  HE1 HIS   304     -23.287  44.647  11.757  1.00116.59           H  
ATOM   3356  N   ALA   305     -26.443  47.699  16.799  1.00 83.29           N  
ATOM   3357  CA  ALA   305     -27.534  47.974  17.715  1.00 74.22           C  
ATOM   3358  C   ALA   305     -28.028  46.665  18.305  1.00 73.11           C  
ATOM   3359  O   ALA   305     -27.979  45.618  17.655  1.00100.00           O  
ATOM   3360  H   ALA   305     -26.456  46.841  16.266  1.00 83.29           H  
ATOM   3361  HA2 ALA   305     -27.182  48.626  18.516  1.00 74.22           H  
ATOM   3362  HA3 ALA   305     -28.347  48.464  17.179  1.00 74.22           H  
ATOM   3363  HC  ALA   305     -28.428  46.650  19.308  1.00 73.11           H  
ATOM   3364  N   GLN   334     -33.426  48.480   9.294  1.00 68.25           N  
ATOM   3365  CA  GLN   334     -32.455  47.486   8.851  1.00 52.28           C  
ATOM   3366  C   GLN   334     -31.733  46.852  10.031  1.00 61.94           C  
ATOM   3367  O   GLN   334     -31.389  45.666   9.995  1.00 70.00           O  
ATOM   3368  CB  GLN   334     -31.446  48.126   7.899  1.00 71.39           C  
ATOM   3369  CG  GLN   334     -30.485  47.128   7.257  1.00 67.13           C  
ATOM   3370  CD  GLN   334     -31.201  46.065   6.438  1.00 98.13           C  
ATOM   3371  OE1 GLN   334     -30.761  44.916   6.374  1.00113.06           O  
ATOM   3372  NE2 GLN   334     -32.312  46.441   5.809  1.00 95.84           N  
ATOM   3373  H1  GLN   334     -33.545  48.666  10.279  1.00 68.25           H  
ATOM   3374  H2  GLN   334     -33.980  48.982   8.614  1.00 68.25           H  
ATOM   3375  HA  GLN   334     -32.995  46.698   8.326  1.00 52.28           H  
ATOM   3376  HB2 GLN   334     -31.996  48.633   7.106  1.00 71.39           H  
ATOM   3377  HB3 GLN   334     -30.860  48.856   8.459  1.00 71.39           H  
ATOM   3378  HG2 GLN   334     -29.916  46.635   8.045  1.00 67.13           H  
ATOM   3379  HG3 GLN   334     -29.803  47.672   6.603  1.00 67.13           H  
ATOM   3380 HE21 GLN   334     -32.828  45.774   5.253  1.00 95.84           H  
ATOM   3381 HE22 GLN   334     -32.639  47.393   5.887  1.00 95.84           H  
ATOM   3382  N   ALA   335     -31.478  47.632  11.083  1.00 64.04           N  
ATOM   3383  CA  ALA   335     -30.834  47.081  12.271  1.00 60.07           C  
ATOM   3384  C   ALA   335     -31.756  46.104  12.985  1.00 61.93           C  
ATOM   3385  O   ALA   335     -31.337  45.008  13.372  1.00 69.93           O  
ATOM   3386  CB  ALA   335     -30.415  48.207  13.214  1.00 64.42           C  
ATOM   3387  H   ALA   335     -31.731  48.609  11.056  1.00 64.04           H  
ATOM   3388  HA  ALA   335     -29.944  46.537  11.957  1.00 60.07           H  
ATOM   3389  HB1 ALA   335     -31.298  48.759  13.536  1.00 64.42           H  
ATOM   3390  HB2 ALA   335     -29.734  48.881  12.695  1.00 64.42           H  
ATOM   3391  HB3 ALA   335     -29.914  47.784  14.085  1.00 64.42           H  
ATOM   3392  N   ARG   336     -33.020  46.485  13.172  1.00 51.83           N  
ATOM   3393  CA  ARG   336     -33.961  45.587  13.831  1.00 62.85           C  
ATOM   3394  C   ARG   336     -34.228  44.356  12.976  1.00 67.92           C  
ATOM   3395  O   ARG   336     -34.326  43.240  13.500  1.00 75.22           O  
ATOM   3396  CB  ARG   336     -35.269  46.317  14.138  1.00 68.14           C  
ATOM   3397  CG  ARG   336     -35.094  47.704  14.737  1.00 63.46           C  
ATOM   3398  CD  ARG   336     -36.396  48.225  15.335  1.00 59.37           C  
ATOM   3399  NE  ARG   336     -37.509  48.181  14.390  1.00 62.68           N  
ATOM   3400  CZ  ARG   336     -37.809  49.148  13.528  1.00 65.57           C  
ATOM   3401  NH1 ARG   336     -37.079  50.254  13.469  1.00 61.69           N  
ATOM   3402  NH2 ARG   336     -38.847  49.010  12.713  1.00 64.75           N1+
ATOM   3403  H   ARG   336     -33.326  47.395  12.858  1.00 51.83           H  
ATOM   3404  HA  ARG   336     -33.516  45.257  14.770  1.00 62.85           H  
ATOM   3405  HB2 ARG   336     -35.829  46.417  13.208  1.00 68.14           H  
ATOM   3406  HB3 ARG   336     -35.839  45.712  14.843  1.00 68.14           H  
ATOM   3407  HG2 ARG   336     -34.764  48.388  13.955  1.00 63.46           H  
ATOM   3408  HG3 ARG   336     -34.338  47.658  15.521  1.00 63.46           H  
ATOM   3409  HD2 ARG   336     -36.246  49.258  15.650  1.00 59.37           H  
ATOM   3410  HD3 ARG   336     -36.650  47.615  16.202  1.00 59.37           H  
ATOM   3411  HE  ARG   336     -38.093  47.357  14.392  1.00 62.68           H  
ATOM   3412 HH11 ARG   336     -37.316  50.981  12.809  1.00 61.69           H  
ATOM   3413 HH12 ARG   336     -36.287  50.370  14.085  1.00 61.69           H  
ATOM   3414 HH21 ARG   336     -39.408  48.170  12.748  1.00 64.75           H  
ATOM   3415 HH22 ARG   336     -39.076  49.743  12.057  1.00 64.75           H  
ATOM   3416  N   MET   337     -34.337  44.536  11.659  1.00 60.80           N  
ATOM   3417  CA  MET   337     -34.601  43.401  10.783  1.00 63.38           C  
ATOM   3418  C   MET   337     -33.422  42.439  10.762  1.00 67.91           C  
ATOM   3419  O   MET   337     -33.612  41.219  10.739  1.00 65.79           O  
ATOM   3420  CB  MET   337     -34.914  43.889   9.373  1.00 71.72           C  
ATOM   3421  CG  MET   337     -35.444  42.801   8.443  1.00105.26           C  
ATOM   3422  SD  MET   337     -34.966  43.059   6.716  1.00122.91           S  
ATOM   3423  CE  MET   337     -33.191  42.805   6.806  1.00120.32           C  
ATOM   3424  H   MET   337     -34.238  45.462  11.267  1.00 60.80           H  
ATOM   3425  HA  MET   337     -35.465  42.862  11.172  1.00 63.38           H  
ATOM   3426  HB2 MET   337     -34.000  44.295   8.939  1.00 71.72           H  
ATOM   3427  HB3 MET   337     -35.665  44.677   9.442  1.00 71.72           H  
ATOM   3428  HG2 MET   337     -36.533  42.789   8.505  1.00105.26           H  
ATOM   3429  HG3 MET   337     -35.052  41.839   8.773  1.00105.26           H  
ATOM   3430  HE1 MET   337     -32.755  42.932   5.815  1.00120.32           H  
ATOM   3431  HE2 MET   337     -32.986  41.797   7.167  1.00120.32           H  
ATOM   3432  HE3 MET   337     -32.754  43.532   7.491  1.00120.32           H  
ATOM   3433  N   ASP   338     -32.197  42.965  10.763  1.00 49.91           N  
ATOM   3434  CA  ASP   338     -31.030  42.095  10.805  1.00 51.97           C  
ATOM   3435  C   ASP   338     -30.949  41.321  12.112  1.00 74.98           C  
ATOM   3436  O   ASP   338     -30.384  40.222  12.142  1.00 71.64           O  
ATOM   3437  CB  ASP   338     -29.760  42.912  10.601  1.00 59.99           C  
ATOM   3438  CG  ASP   338     -29.353  42.998   9.151  1.00 87.85           C  
ATOM   3439  OD1 ASP   338     -30.226  42.814   8.278  1.00 84.67           O  
ATOM   3440  OD2 ASP   338     -28.160  43.245   8.886  1.00 88.37           O1-
ATOM   3441  H   ASP   338     -32.078  43.968  10.736  1.00 49.91           H  
ATOM   3442  HA  ASP   338     -31.128  41.370   9.996  1.00 51.97           H  
ATOM   3443  HB2 ASP   338     -28.951  42.446  11.163  1.00 59.99           H  
ATOM   3444  HB3 ASP   338     -29.929  43.921  10.977  1.00 59.99           H  
ATOM   3445  N   ILE   339     -31.500  41.871  13.194  1.00 58.16           N  
ATOM   3446  CA  ILE   339     -31.446  41.199  14.489  1.00 56.35           C  
ATOM   3447  C   ILE   339     -32.480  40.089  14.568  1.00 62.14           C  
ATOM   3448  O   ILE   339     -32.198  39.000  15.081  1.00 47.54           O  
ATOM   3449  CB  ILE   339     -31.635  42.223  15.623  1.00 64.46           C  
ATOM   3450  CG1 ILE   339     -30.402  43.123  15.735  1.00 65.77           C  
ATOM   3451  CG2 ILE   339     -31.909  41.521  16.972  1.00 47.78           C  
ATOM   3452  CD1 ILE   339     -30.637  44.359  16.555  1.00 65.63           C  
ATOM   3453  H   ILE   339     -31.962  42.766  13.117  1.00 58.16           H  
ATOM   3454  HA  ILE   339     -30.465  40.739  14.603  1.00 56.35           H  
ATOM   3455  HB  ILE   339     -32.503  42.837  15.381  1.00 64.46           H  
ATOM   3456 HG12 ILE   339     -29.598  42.551  16.196  1.00 65.77           H  
ATOM   3457 HG13 ILE   339     -30.104  43.427  14.732  1.00 65.77           H  
ATOM   3458 HG21 ILE   339     -31.054  40.899  17.238  1.00 47.78           H  
ATOM   3459 HG22 ILE   339     -32.798  40.897  16.883  1.00 47.78           H  
ATOM   3460 HG23 ILE   339     -32.067  42.271  17.747  1.00 47.78           H  
ATOM   3461 HD11 ILE   339     -30.937  44.075  17.564  1.00 65.63           H  
ATOM   3462 HD12 ILE   339     -31.426  44.956  16.097  1.00 65.63           H  
ATOM   3463 HD13 ILE   339     -29.719  44.945  16.601  1.00 65.63           H  
ATOM   3464  N   GLU   340     -33.701  40.340  14.093  1.00 60.24           N  
ATOM   3465  CA  GLU   340     -34.708  39.287  14.126  1.00 72.78           C  
ATOM   3466  C   GLU   340     -34.386  38.183  13.128  1.00 69.73           C  
ATOM   3467  O   GLU   340     -34.675  37.011  13.391  1.00 74.42           O  
ATOM   3468  CB  GLU   340     -36.097  39.867  13.863  1.00 68.73           C  
ATOM   3469  CG  GLU   340     -36.342  40.355  12.448  1.00103.03           C  
ATOM   3470  CD  GLU   340     -37.814  40.537  12.154  1.00126.30           C  
ATOM   3471  OE1 GLU   340     -38.645  40.119  12.990  1.00122.31           O  
ATOM   3472  OE2 GLU   340     -38.140  41.097  11.086  1.00136.39           O1-
ATOM   3473  H   GLU   340     -33.924  41.250  13.715  1.00 60.24           H  
ATOM   3474  HA  GLU   340     -34.701  38.846  15.122  1.00 72.78           H  
ATOM   3475  HB2 GLU   340     -36.831  39.093  14.084  1.00 68.73           H  
ATOM   3476  HB3 GLU   340     -36.242  40.709  14.540  1.00 68.73           H  
ATOM   3477  HG2 GLU   340     -35.932  39.627  11.750  1.00103.03           H  
ATOM   3478  HG3 GLU   340     -35.837  41.312  12.315  1.00103.03           H  
ATOM   3479  N   LEU   341     -33.788  38.527  11.986  1.00 62.53           N  
ATOM   3480  CA  LEU   341     -33.301  37.493  11.080  1.00 54.92           C  
ATOM   3481  C   LEU   341     -32.222  36.653  11.748  1.00 62.63           C  
ATOM   3482  O   LEU   341     -32.229  35.422  11.641  1.00 79.21           O  
ATOM   3483  CB  LEU   341     -32.767  38.120   9.792  1.00 69.71           C  
ATOM   3484  CG  LEU   341     -33.768  38.573   8.726  1.00 74.49           C  
ATOM   3485  CD1 LEU   341     -33.018  39.073   7.502  1.00 68.07           C  
ATOM   3486  CD2 LEU   341     -34.711  37.451   8.342  1.00 63.25           C  
ATOM   3487  H   LEU   341     -33.672  39.502  11.749  1.00 62.53           H  
ATOM   3488  HA  LEU   341     -34.136  36.839  10.830  1.00 54.92           H  
ATOM   3489  HB2 LEU   341     -32.185  38.996  10.079  1.00 69.71           H  
ATOM   3490  HB3 LEU   341     -32.111  37.385   9.325  1.00 69.71           H  
ATOM   3491  HG  LEU   341     -34.369  39.382   9.141  1.00 74.49           H  
ATOM   3492 HD11 LEU   341     -32.418  38.263   7.087  1.00 68.07           H  
ATOM   3493 HD12 LEU   341     -32.367  39.899   7.787  1.00 68.07           H  
ATOM   3494 HD13 LEU   341     -33.732  39.416   6.753  1.00 68.07           H  
ATOM   3495 HD21 LEU   341     -34.139  36.623   7.923  1.00 63.25           H  
ATOM   3496 HD22 LEU   341     -35.424  37.813   7.601  1.00 63.25           H  
ATOM   3497 HD23 LEU   341     -35.249  37.110   9.227  1.00 63.25           H  
ATOM   3498  N   ALA   342     -31.287  37.297  12.444  1.00 53.33           N  
ATOM   3499  CA  ALA   342     -30.262  36.544  13.154  1.00 49.24           C  
ATOM   3500  C   ALA   342     -30.867  35.736  14.296  1.00 64.65           C  
ATOM   3501  O   ALA   342     -30.504  34.571  14.497  1.00 76.95           O  
ATOM   3502  CB  ALA   342     -29.184  37.492  13.674  1.00 52.78           C  
ATOM   3503  H   ALA   342     -31.289  38.307  12.479  1.00 53.33           H  
ATOM   3504  HA  ALA   342     -29.805  35.841  12.458  1.00 49.24           H  
ATOM   3505  HB1 ALA   342     -29.629  38.200  14.372  1.00 52.78           H  
ATOM   3506  HB2 ALA   342     -28.743  38.034  12.838  1.00 52.78           H  
ATOM   3507  HB3 ALA   342     -28.410  36.917  14.183  1.00 52.78           H  
ATOM   3508  N   LYS   343     -31.796  36.331  15.050  1.00 72.49           N  
ATOM   3509  CA  LYS   343     -32.449  35.600  16.133  1.00 70.03           C  
ATOM   3510  C   LYS   343     -33.239  34.413  15.597  1.00 58.10           C  
ATOM   3511  O   LYS   343     -33.189  33.315  16.165  1.00 60.24           O  
ATOM   3512  CB  LYS   343     -33.360  36.538  16.928  1.00 63.66           C  
ATOM   3513  CG  LYS   343     -32.624  37.398  17.947  1.00 67.92           C  
ATOM   3514  CD  LYS   343     -33.570  38.337  18.690  1.00 72.41           C  
ATOM   3515  CE  LYS   343     -32.847  39.115  19.789  1.00 93.96           C  
ATOM   3516  NZ  LYS   343     -32.373  38.230  20.895  1.00109.70           N1+
ATOM   3517  H   LYS   343     -32.047  37.292  14.870  1.00 72.49           H  
ATOM   3518  HA  LYS   343     -31.676  35.213  16.798  1.00 70.03           H  
ATOM   3519  HB2 LYS   343     -33.869  37.199  16.226  1.00 63.66           H  
ATOM   3520  HB3 LYS   343     -34.097  35.934  17.457  1.00 63.66           H  
ATOM   3521  HG2 LYS   343     -32.135  36.745  18.671  1.00 67.92           H  
ATOM   3522  HG3 LYS   343     -31.872  37.993  17.429  1.00 67.92           H  
ATOM   3523  HD2 LYS   343     -34.370  37.749  19.141  1.00 72.41           H  
ATOM   3524  HD3 LYS   343     -33.997  39.045  17.978  1.00 72.41           H  
ATOM   3525  HE2 LYS   343     -33.531  39.856  20.203  1.00 93.96           H  
ATOM   3526  HE3 LYS   343     -31.986  39.620  19.352  1.00 93.96           H  
ATOM   3527  HZ1 LYS   343     -33.162  37.756  21.309  1.00109.70           H  
ATOM   3528  HZ2 LYS   343     -31.909  38.788  21.598  1.00109.70           H  
ATOM   3529  HZ3 LYS   343     -31.726  37.548  20.526  1.00109.70           H  
ATOM   3530  N   THR   344     -33.967  34.609  14.496  1.00 58.95           N  
ATOM   3531  CA  THR   344     -34.776  33.529  13.942  1.00 62.79           C  
ATOM   3532  C   THR   344     -33.905  32.358  13.503  1.00 73.91           C  
ATOM   3533  O   THR   344     -34.254  31.195  13.737  1.00 62.14           O  
ATOM   3534  CB  THR   344     -35.606  34.042  12.764  1.00 61.37           C  
ATOM   3535  OG1 THR   344     -36.411  35.148  13.187  1.00 66.04           O  
ATOM   3536  CG2 THR   344     -36.514  32.949  12.218  1.00 44.57           C  
ATOM   3537  H   THR   344     -33.959  35.512  14.044  1.00 58.95           H  
ATOM   3538  HA  THR   344     -35.447  33.174  14.723  1.00 62.79           H  
ATOM   3539  HB  THR   344     -34.920  34.354  11.977  1.00 61.37           H  
ATOM   3540 HG21 THR   344     -37.205  32.628  12.997  1.00 44.57           H  
ATOM   3541 HG22 THR   344     -35.909  32.101  11.897  1.00 44.57           H  
ATOM   3542 HG23 THR   344     -37.078  33.336  11.369  1.00 44.57           H  
ATOM   3543  HG1 THR   344     -36.999  34.833  13.877  1.00 66.04           H  
ATOM   3544  N   LEU   345     -32.765  32.639  12.868  1.00 69.70           N  
ATOM   3545  CA  LEU   345     -31.927  31.557  12.365  1.00 62.75           C  
ATOM   3546  C   LEU   345     -31.378  30.705  13.502  1.00 69.71           C  
ATOM   3547  O   LEU   345     -31.353  29.472  13.409  1.00 59.07           O  
ATOM   3548  CB  LEU   345     -30.787  32.121  11.518  1.00 47.37           C  
ATOM   3549  CG  LEU   345     -31.167  32.691  10.150  1.00 54.23           C  
ATOM   3550  CD1 LEU   345     -29.930  33.232   9.434  1.00 55.52           C  
ATOM   3551  CD2 LEU   345     -31.871  31.649   9.267  1.00 64.50           C  
ATOM   3552  H   LEU   345     -32.484  33.600  12.736  1.00 69.70           H  
ATOM   3553  HA  LEU   345     -32.547  30.914  11.740  1.00 62.75           H  
ATOM   3554  HB2 LEU   345     -30.315  32.920  12.090  1.00 47.37           H  
ATOM   3555  HB3 LEU   345     -30.068  31.319  11.354  1.00 47.37           H  
ATOM   3556  HG  LEU   345     -31.869  33.507  10.324  1.00 54.23           H  
ATOM   3557 HD11 LEU   345     -29.226  32.418   9.259  1.00 55.52           H  
ATOM   3558 HD12 LEU   345     -29.456  33.995  10.053  1.00 55.52           H  
ATOM   3559 HD13 LEU   345     -30.224  33.670   8.480  1.00 55.52           H  
ATOM   3560 HD21 LEU   345     -31.192  30.818   9.075  1.00 64.50           H  
ATOM   3561 HD22 LEU   345     -32.159  32.109   8.322  1.00 64.50           H  
ATOM   3562 HD23 LEU   345     -32.760  31.281   9.779  1.00 64.50           H  
ATOM   3563  N   VAL   346     -30.941  31.337  14.592  1.00 54.54           N  
ATOM   3564  CA  VAL   346     -30.364  30.568  15.688  1.00 66.00           C  
ATOM   3565  C   VAL   346     -31.420  29.677  16.324  1.00 72.49           C  
ATOM   3566  O   VAL   346     -31.107  28.594  16.834  1.00 69.09           O  
ATOM   3567  CB  VAL   346     -29.723  31.512  16.718  1.00 59.17           C  
ATOM   3568  CG1 VAL   346     -29.091  30.722  17.868  1.00 64.99           C  
ATOM   3569  CG2 VAL   346     -28.685  32.386  16.042  1.00 53.59           C  
ATOM   3570  H   VAL   346     -31.009  32.343  14.658  1.00 54.54           H  
ATOM   3571  HA  VAL   346     -29.580  29.921  15.295  1.00 66.00           H  
ATOM   3572  HB  VAL   346     -30.503  32.148  17.138  1.00 59.17           H  
ATOM   3573 HG11 VAL   346     -28.305  30.076  17.476  1.00 64.99           H  
ATOM   3574 HG12 VAL   346     -29.854  30.112  18.352  1.00 64.99           H  
ATOM   3575 HG13 VAL   346     -28.664  31.414  18.594  1.00 64.99           H  
ATOM   3576 HG21 VAL   346     -27.901  31.757  15.619  1.00 53.59           H  
ATOM   3577 HG22 VAL   346     -28.250  33.066  16.774  1.00 53.59           H  
ATOM   3578 HG23 VAL   346     -29.158  32.961  15.246  1.00 53.59           H  
ATOM   3579  N   LEU   347     -32.681  30.102  16.300  1.00 53.29           N  
ATOM   3580  CA  LEU   347     -33.743  29.266  16.845  1.00 71.24           C  
ATOM   3581  C   LEU   347     -33.983  28.050  15.957  1.00 71.46           C  
ATOM   3582  O   LEU   347     -34.087  26.923  16.452  1.00 72.35           O  
ATOM   3583  CB  LEU   347     -35.017  30.093  17.003  1.00 75.20           C  
ATOM   3584  CG  LEU   347     -36.000  29.683  18.098  1.00 79.52           C  
ATOM   3585  CD1 LEU   347     -36.928  30.853  18.394  1.00 95.10           C  
ATOM   3586  CD2 LEU   347     -36.797  28.454  17.690  1.00 71.98           C  
ATOM   3587  H   LEU   347     -32.903  31.004  15.903  1.00 53.29           H  
ATOM   3588  HA  LEU   347     -33.439  28.900  17.826  1.00 71.24           H  
ATOM   3589  HB2 LEU   347     -34.714  31.121  17.206  1.00 75.20           H  
ATOM   3590  HB3 LEU   347     -35.551  30.052  16.054  1.00 75.20           H  
ATOM   3591  HG  LEU   347     -35.441  29.422  18.997  1.00 79.52           H  
ATOM   3592 HD11 LEU   347     -37.485  31.111  17.493  1.00 95.10           H  
ATOM   3593 HD12 LEU   347     -36.340  31.711  18.716  1.00 95.10           H  
ATOM   3594 HD13 LEU   347     -37.625  30.572  19.184  1.00 95.10           H  
ATOM   3595 HD21 LEU   347     -37.371  28.676  16.790  1.00 71.98           H  
ATOM   3596 HD22 LEU   347     -37.477  28.178  18.496  1.00 71.98           H  
ATOM   3597 HD23 LEU   347     -36.115  27.628  17.491  1.00 71.98           H  
ATOM   3598  N   ILE   348     -34.059  28.260  14.640  1.00 69.46           N  
ATOM   3599  CA  ILE   348     -34.156  27.140  13.708  1.00 77.35           C  
ATOM   3600  C   ILE   348     -33.024  26.155  13.954  1.00 69.67           C  
ATOM   3601  O   ILE   348     -33.233  24.936  13.993  1.00 70.72           O  
ATOM   3602  CB  ILE   348     -34.136  27.644  12.252  1.00 77.08           C  
ATOM   3603  CG1 ILE   348     -35.223  28.701  12.010  1.00 78.69           C  
ATOM   3604  CG2 ILE   348     -34.281  26.472  11.280  1.00 65.38           C  
ATOM   3605  CD1 ILE   348     -36.653  28.171  12.016  1.00 83.50           C  
ATOM   3606  H   ILE   348     -34.049  29.205  14.284  1.00 69.46           H  
ATOM   3607  HA  ILE   348     -35.103  26.627  13.874  1.00 77.35           H  
ATOM   3608  HB  ILE   348     -33.173  28.121  12.073  1.00 77.08           H  
ATOM   3609 HG12 ILE   348     -35.140  29.456  12.792  1.00 78.69           H  
ATOM   3610 HG13 ILE   348     -35.038  29.161  11.040  1.00 78.69           H  
ATOM   3611 HG21 ILE   348     -35.240  25.981  11.444  1.00 65.38           H  
ATOM   3612 HG22 ILE   348     -33.474  25.759  11.447  1.00 65.38           H  
ATOM   3613 HG23 ILE   348     -34.233  26.842  10.255  1.00 65.38           H  
ATOM   3614 HD11 ILE   348     -36.863  27.704  12.978  1.00 83.50           H  
ATOM   3615 HD12 ILE   348     -36.769  27.433  11.222  1.00 83.50           H  
ATOM   3616 HD13 ILE   348     -37.347  28.995  11.851  1.00 83.50           H  
ATOM   3617  N   LEU   349     -31.805  26.671  14.115  1.00 60.54           N  
ATOM   3618  CA  LEU   349     -30.643  25.810  14.302  1.00 65.71           C  
ATOM   3619  C   LEU   349     -30.745  25.008  15.595  1.00 73.37           C  
ATOM   3620  O   LEU   349     -30.553  23.787  15.594  1.00 73.81           O  
ATOM   3621  CB  LEU   349     -29.371  26.656  14.296  1.00 53.15           C  
ATOM   3622  CG  LEU   349     -28.065  25.913  14.574  1.00 51.67           C  
ATOM   3623  CD1 LEU   349     -27.850  24.797  13.568  1.00 56.71           C  
ATOM   3624  CD2 LEU   349     -26.903  26.890  14.546  1.00 55.18           C  
ATOM   3625  H   LEU   349     -31.685  27.673  14.108  1.00 60.54           H  
ATOM   3626  HA  LEU   349     -30.607  25.097  13.478  1.00 65.71           H  
ATOM   3627  HB2 LEU   349     -29.287  27.122  13.315  1.00 53.15           H  
ATOM   3628  HB3 LEU   349     -29.483  27.428  15.057  1.00 53.15           H  
ATOM   3629  HG  LEU   349     -28.124  25.462  15.564  1.00 51.67           H  
ATOM   3630 HD11 LEU   349     -27.786  25.218  12.565  1.00 56.71           H  
ATOM   3631 HD12 LEU   349     -28.686  24.099  13.616  1.00 56.71           H  
ATOM   3632 HD13 LEU   349     -26.924  24.271  13.801  1.00 56.71           H  
ATOM   3633 HD21 LEU   349     -26.835  27.347  13.559  1.00 55.18           H  
ATOM   3634 HD22 LEU   349     -25.976  26.358  14.765  1.00 55.18           H  
ATOM   3635 HD23 LEU   349     -27.062  27.665  15.296  1.00 55.18           H  
ATOM   3636  N   VAL   350     -31.036  25.678  16.713  1.00 61.00           N  
ATOM   3637  CA  VAL   350     -31.073  24.986  18.000  1.00 64.84           C  
ATOM   3638  C   VAL   350     -32.143  23.905  17.986  1.00 67.90           C  
ATOM   3639  O   VAL   350     -31.939  22.801  18.507  1.00 53.15           O  
ATOM   3640  CB  VAL   350     -31.289  25.990  19.148  1.00 61.67           C  
ATOM   3641  CG1 VAL   350     -31.551  25.262  20.470  1.00 56.89           C  
ATOM   3642  CG2 VAL   350     -30.071  26.890  19.284  1.00 69.61           C  
ATOM   3643  H   VAL   350     -31.230  26.668  16.670  1.00 61.00           H  
ATOM   3644  HA  VAL   350     -30.112  24.499  18.169  1.00 64.84           H  
ATOM   3645  HB  VAL   350     -32.163  26.597  18.913  1.00 61.67           H  
ATOM   3646 HG11 VAL   350     -30.688  24.647  20.724  1.00 56.89           H  
ATOM   3647 HG12 VAL   350     -32.431  24.627  20.366  1.00 56.89           H  
ATOM   3648 HG13 VAL   350     -31.722  25.993  21.260  1.00 56.89           H  
ATOM   3649 HG21 VAL   350     -29.196  26.284  19.520  1.00 69.61           H  
ATOM   3650 HG22 VAL   350     -30.239  27.611  20.084  1.00 69.61           H  
ATOM   3651 HG23 VAL   350     -29.904  27.420  18.347  1.00 69.61           H  
ATOM   3652  N   VAL   351     -33.299  24.199  17.385  1.00 66.44           N  
ATOM   3653  CA  VAL   351     -34.355  23.195  17.294  1.00 67.82           C  
ATOM   3654  C   VAL   351     -33.882  22.018  16.453  1.00 70.73           C  
ATOM   3655  O   VAL   351     -34.169  20.857  16.765  1.00 82.87           O  
ATOM   3656  CB  VAL   351     -35.647  23.820  16.731  1.00 70.47           C  
ATOM   3657  CG1 VAL   351     -36.681  22.734  16.396  1.00 43.21           C  
ATOM   3658  CG2 VAL   351     -36.225  24.819  17.733  1.00 72.23           C  
ATOM   3659  H   VAL   351     -33.443  25.119  16.992  1.00 66.44           H  
ATOM   3660  HA  VAL   351     -34.583  22.821  18.292  1.00 67.82           H  
ATOM   3661  HB  VAL   351     -35.402  24.346  15.808  1.00 70.47           H  
ATOM   3662 HG11 VAL   351     -36.945  22.191  17.303  1.00 43.21           H  
ATOM   3663 HG12 VAL   351     -36.259  22.042  15.668  1.00 43.21           H  
ATOM   3664 HG13 VAL   351     -37.575  23.200  15.979  1.00 43.21           H  
ATOM   3665 HG21 VAL   351     -36.474  24.301  18.660  1.00 72.23           H  
ATOM   3666 HG22 VAL   351     -37.125  25.271  17.317  1.00 72.23           H  
ATOM   3667 HG23 VAL   351     -35.489  25.596  17.937  1.00 72.23           H  
ATOM   3668  N   LEU   352     -33.126  22.298  15.388  1.00 66.81           N  
ATOM   3669  CA  LEU   352     -32.654  21.226  14.520  1.00 67.47           C  
ATOM   3670  C   LEU   352     -31.634  20.349  15.234  1.00 60.66           C  
ATOM   3671  O   LEU   352     -31.604  19.132  15.027  1.00 69.07           O  
ATOM   3672  CB  LEU   352     -32.062  21.812  13.239  1.00 72.47           C  
ATOM   3673  CG  LEU   352     -31.526  20.770  12.260  1.00 71.05           C  
ATOM   3674  CD1 LEU   352     -32.008  21.074  10.853  1.00 71.93           C  
ATOM   3675  CD2 LEU   352     -30.009  20.735  12.318  1.00 65.86           C  
ATOM   3676  H   LEU   352     -32.881  23.256  15.183  1.00 66.81           H  
ATOM   3677  HA  LEU   352     -33.505  20.597  14.259  1.00 67.47           H  
ATOM   3678  HB2 LEU   352     -32.839  22.386  12.735  1.00 72.47           H  
ATOM   3679  HB3 LEU   352     -31.241  22.474  13.515  1.00 72.47           H  
ATOM   3680  HG  LEU   352     -31.904  19.787  12.543  1.00 71.05           H  
ATOM   3681 HD11 LEU   352     -31.642  22.054  10.548  1.00 71.93           H  
ATOM   3682 HD12 LEU   352     -33.098  21.072  10.834  1.00 71.93           H  
ATOM   3683 HD13 LEU   352     -31.631  20.315  10.168  1.00 71.93           H  
ATOM   3684 HD21 LEU   352     -29.612  21.711  12.038  1.00 65.86           H  
ATOM   3685 HD22 LEU   352     -29.636  19.979  11.627  1.00 65.86           H  
ATOM   3686 HD23 LEU   352     -29.689  20.490  13.331  1.00 65.86           H  
ATOM   3687  N   ILE   353     -30.799  20.946  16.087  1.00 65.61           N  
ATOM   3688  CA  ILE   353     -29.824  20.163  16.839  1.00 61.25           C  
ATOM   3689  C   ILE   353     -30.519  19.342  17.913  1.00 81.08           C  
ATOM   3690  O   ILE   353     -30.094  18.223  18.223  1.00105.64           O  
ATOM   3691  CB  ILE   353     -28.749  21.082  17.448  1.00 62.16           C  
ATOM   3692  CG1 ILE   353     -28.024  21.857  16.346  1.00 64.54           C  
ATOM   3693  CG2 ILE   353     -27.751  20.268  18.259  1.00 57.56           C  
ATOM   3694  CD1 ILE   353     -27.072  22.919  16.861  1.00 64.38           C  
ATOM   3695  H   ILE   353     -30.841  21.947  16.212  1.00 65.61           H  
ATOM   3696  HA  ILE   353     -29.327  19.473  16.156  1.00 61.25           H  
ATOM   3697  HB  ILE   353     -29.240  21.793  18.112  1.00 62.16           H  
ATOM   3698 HG12 ILE   353     -27.454  21.148  15.746  1.00 64.54           H  
ATOM   3699 HG13 ILE   353     -28.773  22.343  15.720  1.00 64.54           H  
ATOM   3700 HG21 ILE   353     -27.252  19.552  17.607  1.00 57.56           H  
ATOM   3701 HG22 ILE   353     -28.276  19.734  19.051  1.00 57.56           H  
ATOM   3702 HG23 ILE   353     -27.011  20.936  18.700  1.00 57.56           H  
ATOM   3703 HD11 ILE   353     -26.314  22.453  17.491  1.00 64.38           H  
ATOM   3704 HD12 ILE   353     -27.628  23.653  17.445  1.00 64.38           H  
ATOM   3705 HD13 ILE   353     -26.590  23.415  16.019  1.00 64.38           H  
ATOM   3706  N   ILE   354     -31.594  19.873  18.500  1.00 79.91           N  
ATOM   3707  CA  ILE   354     -32.261  19.167  19.589  1.00 70.20           C  
ATOM   3708  C   ILE   354     -32.968  17.929  19.062  1.00 68.65           C  
ATOM   3709  O   ILE   354     -32.957  16.871  19.701  1.00 90.15           O  
ATOM   3710  CB  ILE   354     -33.230  20.118  20.321  1.00 69.09           C  
ATOM   3711  CG1 ILE   354     -32.442  21.049  21.250  1.00 66.15           C  
ATOM   3712  CG2 ILE   354     -34.292  19.342  21.112  1.00 64.93           C  
ATOM   3713  CD1 ILE   354     -33.278  22.128  21.925  1.00 67.19           C  
ATOM   3714  H   ILE   354     -31.947  20.766  18.188  1.00 79.91           H  
ATOM   3715  HA  ILE   354     -31.516  18.834  20.312  1.00 70.20           H  
ATOM   3716  HB  ILE   354     -33.752  20.713  19.572  1.00 69.09           H  
ATOM   3717 HG12 ILE   354     -31.981  20.441  22.028  1.00 66.15           H  
ATOM   3718 HG13 ILE   354     -31.666  21.538  20.662  1.00 66.15           H  
ATOM   3719 HG21 ILE   354     -33.805  18.732  21.873  1.00 64.93           H  
ATOM   3720 HG22 ILE   354     -34.852  18.697  20.434  1.00 64.93           H  
ATOM   3721 HG23 ILE   354     -34.974  20.044  21.591  1.00 64.93           H  
ATOM   3722 HD11 ILE   354     -34.063  21.662  22.520  1.00 67.19           H  
ATOM   3723 HD12 ILE   354     -33.729  22.767  21.165  1.00 67.19           H  
ATOM   3724 HD13 ILE   354     -32.640  22.730  22.573  1.00 67.19           H  
ATOM   3725  N   CYS   355     -33.571  18.027  17.880  1.00 63.79           N  
ATOM   3726  CA  CYS   355     -34.389  16.940  17.360  1.00 89.28           C  
ATOM   3727  C   CYS   355     -33.570  15.910  16.593  1.00104.57           C  
ATOM   3728  O   CYS   355     -33.681  14.705  16.845  1.00104.05           O  
ATOM   3729  CB  CYS   355     -35.476  17.505  16.451  1.00 82.24           C  
ATOM   3730  SG  CYS   355     -36.572  18.686  17.271  1.00 88.11           S  
ATOM   3731  H   CYS   355     -33.459  18.869  17.335  1.00 63.79           H  
ATOM   3732  HA  CYS   355     -34.834  16.432  18.216  1.00 89.28           H  
ATOM   3733  HB2 CYS   355     -36.080  16.676  16.081  1.00 82.24           H  
ATOM   3734  HB3 CYS   355     -34.996  18.008  15.612  1.00 82.24           H  
ATOM   3735  HG  CYS   355     -37.173  18.091  18.305  1.00 88.11           H  
ATOM   3736  N   TRP   356     -32.770  16.364  15.621  1.00 95.49           N  
ATOM   3737  CA  TRP   356     -31.984  15.468  14.770  1.00 79.14           C  
ATOM   3738  C   TRP   356     -30.657  15.086  15.404  1.00 74.70           C  
ATOM   3739  O   TRP   356     -30.135  14.020  15.077  1.00 76.53           O  
ATOM   3740  CB  TRP   356     -31.755  16.087  13.390  1.00 59.46           C  
ATOM   3741  CG  TRP   356     -32.994  16.229  12.569  1.00 62.77           C  
ATOM   3742  CD1 TRP   356     -33.854  17.268  12.628  1.00 70.66           C  
ATOM   3743  CD2 TRP   356     -33.529  15.315  11.561  1.00 71.28           C  
ATOM   3744  NE1 TRP   356     -34.889  17.051  11.744  1.00 63.93           N  
ATOM   3745  CE2 TRP   356     -34.749  15.861  11.066  1.00 79.58           C  
ATOM   3746  CE3 TRP   356     -33.107  14.084  11.012  1.00 65.71           C  
ATOM   3747  CZ2 TRP   356     -35.524  15.218  10.091  1.00 80.32           C  
ATOM   3748  CZ3 TRP   356     -33.872  13.431  10.024  1.00 76.78           C  
ATOM   3749  CH2 TRP   356     -35.078  13.994   9.566  1.00 90.70           C  
ATOM   3750  H   TRP   356     -32.688  17.363  15.468  1.00 95.49           H  
ATOM   3751  HA  TRP   356     -32.530  14.536  14.630  1.00 79.14           H  
ATOM   3752  HB2 TRP   356     -31.279  17.061  13.499  1.00 59.46           H  
ATOM   3753  HB3 TRP   356     -31.064  15.451  12.835  1.00 59.46           H  
ATOM   3754  HD1 TRP   356     -33.739  18.131  13.276  1.00 70.66           H  
ATOM   3755  HE1 TRP   356     -35.640  17.709  11.603  1.00 63.93           H  
ATOM   3756  HE3 TRP   356     -32.179  13.646  11.350  1.00 65.71           H  
ATOM   3757  HZ2 TRP   356     -36.451  15.659   9.752  1.00 80.32           H  
ATOM   3758  HZ3 TRP   356     -33.529  12.493   9.610  1.00 76.78           H  
ATOM   3759  HH2 TRP   356     -35.662  13.489   8.811  1.00 90.70           H  
ATOM   3760  N   GLY   357     -30.147  15.891  16.347  1.00 68.22           N  
ATOM   3761  CA  GLY   357     -28.890  15.606  16.992  1.00 71.02           C  
ATOM   3762  C   GLY   357     -28.816  14.199  17.547  1.00 74.45           C  
ATOM   3763  O   GLY   357     -27.953  13.406  17.159  1.00 87.38           O  
ATOM   3764  H   GLY   357     -30.668  16.708  16.630  1.00 68.22           H  
ATOM   3765  HA2 GLY   357     -28.089  15.735  16.263  1.00 71.02           H  
ATOM   3766  HA3 GLY   357     -28.752  16.311  17.811  1.00 71.02           H  
ATOM   3767  N   PRO   358     -29.716  13.859  18.478  1.00 77.23           N  
ATOM   3768  CA  PRO   358     -29.663  12.515  19.083  1.00 77.69           C  
ATOM   3769  C   PRO   358     -29.590  11.389  18.065  1.00 91.35           C  
ATOM   3770  O   PRO   358     -28.781  10.465  18.228  1.00 79.88           O  
ATOM   3771  CB  PRO   358     -30.957  12.454  19.908  1.00 67.02           C  
ATOM   3772  CG  PRO   358     -31.806  13.584  19.407  1.00 77.96           C  
ATOM   3773  CD  PRO   358     -30.849  14.640  19.000  1.00 74.56           C  
ATOM   3774  HA  PRO   358     -28.759  12.373  19.675  1.00 77.69           H  
ATOM   3775  HB2 PRO   358     -31.462  11.500  19.754  1.00 67.02           H  
ATOM   3776  HB3 PRO   358     -30.739  12.582  20.968  1.00 67.02           H  
ATOM   3777  HG2 PRO   358     -32.463  13.948  20.197  1.00 77.96           H  
ATOM   3778  HG3 PRO   358     -32.406  13.263  18.556  1.00 77.96           H  
ATOM   3779  HD2 PRO   358     -30.547  15.248  19.852  1.00 74.56           H  
ATOM   3780  HD3 PRO   358     -31.274  15.281  18.228  1.00 74.56           H  
ATOM   3781  N   LEU   359     -30.410  11.442  17.011  1.00 90.06           N  
ATOM   3782  CA  LEU   359     -30.388  10.409  15.985  1.00 78.40           C  
ATOM   3783  C   LEU   359     -29.025  10.370  15.281  1.00 78.47           C  
ATOM   3784  O   LEU   359     -28.511   9.284  15.039  1.00 86.92           O  
ATOM   3785  CB  LEU   359     -31.588  10.596  15.045  1.00 79.75           C  
ATOM   3786  CG  LEU   359     -31.638   9.500  13.963  1.00 92.85           C  
ATOM   3787  CD1 LEU   359     -33.070   9.033  13.710  1.00 94.13           C  
ATOM   3788  CD2 LEU   359     -31.034  10.002  12.650  1.00 93.92           C  
ATOM   3789  H   LEU   359     -31.007  12.247  16.885  1.00 90.06           H  
ATOM   3790  HA  LEU   359     -30.503   9.445  16.480  1.00 78.40           H  
ATOM   3791  HB2 LEU   359     -32.495  10.551  15.650  1.00 79.75           H  
ATOM   3792  HB3 LEU   359     -31.548  11.582  14.579  1.00 79.75           H  
ATOM   3793  HG  LEU   359     -31.075   8.629  14.299  1.00 92.85           H  
ATOM   3794 HD11 LEU   359     -33.681   9.867  13.373  1.00 94.13           H  
ATOM   3795 HD12 LEU   359     -33.487   8.630  14.633  1.00 94.13           H  
ATOM   3796 HD13 LEU   359     -33.076   8.255  12.950  1.00 94.13           H  
ATOM   3797 HD21 LEU   359     -31.672  10.775  12.219  1.00 93.92           H  
ATOM   3798 HD22 LEU   359     -30.940   9.174  11.952  1.00 93.92           H  
ATOM   3799 HD23 LEU   359     -30.041  10.414  12.816  1.00 93.92           H  
ATOM   3800  N   LEU   360     -28.364  11.512  15.078  1.00 74.24           N  
ATOM   3801  CA  LEU   360     -27.010  11.537  14.538  1.00 71.63           C  
ATOM   3802  C   LEU   360     -26.025  10.872  15.492  1.00 82.10           C  
ATOM   3803  O   LEU   360     -25.140  10.124  15.061  1.00 84.30           O  
ATOM   3804  CB  LEU   360     -26.585  12.977  14.248  1.00 66.97           C  
ATOM   3805  CG  LEU   360     -27.330  13.673  13.108  1.00 77.16           C  
ATOM   3806  CD1 LEU   360     -26.921  15.137  13.010  1.00 87.16           C  
ATOM   3807  CD2 LEU   360     -27.084  12.966  11.779  1.00 91.47           C  
ATOM   3808  H   LEU   360     -28.855  12.379  15.243  1.00 74.24           H  
ATOM   3809  HA  LEU   360     -27.005  10.973  13.605  1.00 71.63           H  
ATOM   3810  HB2 LEU   360     -26.741  13.561  15.155  1.00 66.97           H  
ATOM   3811  HB3 LEU   360     -25.524  12.969  13.998  1.00 66.97           H  
ATOM   3812  HG  LEU   360     -28.396  13.624  13.329  1.00 77.16           H  
ATOM   3813 HD11 LEU   360     -25.856  15.202  12.789  1.00 87.16           H  
ATOM   3814 HD12 LEU   360     -27.127  15.636  13.957  1.00 87.16           H  
ATOM   3815 HD13 LEU   360     -27.488  15.620  12.214  1.00 87.16           H  
ATOM   3816 HD21 LEU   360     -26.022  13.004  11.539  1.00 91.47           H  
ATOM   3817 HD22 LEU   360     -27.653  13.463  10.993  1.00 91.47           H  
ATOM   3818 HD23 LEU   360     -27.403  11.926  11.857  1.00 91.47           H  
ATOM   3819  N   ALA   361     -26.161  11.134  16.793  1.00 73.11           N  
ATOM   3820  CA  ALA   361     -25.298  10.471  17.762  1.00 72.02           C  
ATOM   3821  C   ALA   361     -25.473   8.960  17.718  1.00 81.79           C  
ATOM   3822  O   ALA   361     -24.502   8.217  17.904  1.00 89.39           O  
ATOM   3823  CB  ALA   361     -25.583  10.995  19.168  1.00 59.52           C  
ATOM   3824  H   ALA   361     -26.861  11.791  17.106  1.00 73.11           H  
ATOM   3825  HA  ALA   361     -24.264  10.697  17.501  1.00 72.02           H  
ATOM   3826  HB1 ALA   361     -26.616  10.773  19.436  1.00 59.52           H  
ATOM   3827  HB2 ALA   361     -25.426  12.074  19.193  1.00 59.52           H  
ATOM   3828  HB3 ALA   361     -24.912  10.514  19.879  1.00 59.52           H  
ATOM   3829  N   ILE   362     -26.696   8.487  17.478  1.00 77.12           N  
ATOM   3830  CA  ILE   362     -26.917   7.052  17.343  1.00 91.01           C  
ATOM   3831  C   ILE   362     -26.175   6.521  16.126  1.00 89.10           C  
ATOM   3832  O   ILE   362     -25.550   5.455  16.178  1.00 75.50           O  
ATOM   3833  CB  ILE   362     -28.426   6.747  17.273  1.00 87.00           C  
ATOM   3834  CG1 ILE   362     -29.089   7.088  18.613  1.00 86.31           C  
ATOM   3835  CG2 ILE   362     -28.675   5.278  16.903  1.00 59.94           C  
ATOM   3836  CD1 ILE   362     -30.603   7.020  18.590  1.00 89.32           C  
ATOM   3837  H   ILE   362     -27.474   9.126  17.390  1.00 77.12           H  
ATOM   3838  HA  ILE   362     -26.520   6.542  18.221  1.00 91.01           H  
ATOM   3839  HB  ILE   362     -28.869   7.365  16.492  1.00 87.00           H  
ATOM   3840 HG12 ILE   362     -28.726   6.385  19.362  1.00 86.31           H  
ATOM   3841 HG13 ILE   362     -28.796   8.100  18.892  1.00 86.31           H  
ATOM   3842 HG21 ILE   362     -28.242   4.633  17.667  1.00 59.94           H  
ATOM   3843 HG22 ILE   362     -28.211   5.063  15.940  1.00 59.94           H  
ATOM   3844 HG23 ILE   362     -29.747   5.096  16.838  1.00 59.94           H  
ATOM   3845 HD11 ILE   362     -30.917   6.014  18.313  1.00 89.32           H  
ATOM   3846 HD12 ILE   362     -30.988   7.735  17.863  1.00 89.32           H  
ATOM   3847 HD13 ILE   362     -30.992   7.263  19.579  1.00 89.32           H  
ATOM   3848  N   MET   363     -26.228   7.251  15.010  0.50 79.63           N  
ATOM   3849  CA  MET   363     -25.526   6.809  13.811  0.50 81.35           C  
ATOM   3850  C   MET   363     -24.018   6.846  14.007  0.50 86.00           C  
ATOM   3851  O   MET   363     -23.294   6.060  13.387  0.50 85.23           O  
ATOM   3852  CB  MET   363     -25.928   7.673  12.615  0.50 81.56           C  
ATOM   3853  CG  MET   363     -27.418   7.658  12.324  0.50 83.33           C  
ATOM   3854  SD  MET   363     -28.088   5.991  12.170  0.50 85.65           S  
ATOM   3855  CE  MET   363     -29.645   6.210  13.020  0.50 86.65           C  
ATOM   3856  H   MET   363     -26.756   8.112  14.996  1.00 79.63           H  
ATOM   3857  HA  MET   363     -25.811   5.775  13.615  1.00 81.35           H  
ATOM   3858  HB2 MET   363     -25.401   7.306  11.733  1.00 81.56           H  
ATOM   3859  HB3 MET   363     -25.627   8.701  12.816  1.00 81.56           H  
ATOM   3860  HG2 MET   363     -27.595   8.191  11.390  1.00 83.33           H  
ATOM   3861  HG3 MET   363     -27.936   8.166  13.137  1.00 83.33           H  
ATOM   3862  HE1 MET   363     -30.195   5.269  13.019  1.00 86.65           H  
ATOM   3863  HE2 MET   363     -30.233   6.974  12.511  1.00 86.65           H  
ATOM   3864  HE3 MET   363     -29.457   6.520  14.048  1.00 86.65           H  
ATOM   3865  N   VAL   364     -23.529   7.745  14.861  1.00 96.41           N  
ATOM   3866  CA  VAL   364     -22.102   7.775  15.164  1.00 97.23           C  
ATOM   3867  C   VAL   364     -21.720   6.549  15.984  1.00 94.25           C  
ATOM   3868  O   VAL   364     -20.644   5.970  15.797  1.00 98.49           O  
ATOM   3869  CB  VAL   364     -21.740   9.082  15.893  1.00 89.93           C  
ATOM   3870  CG1 VAL   364     -20.301   9.048  16.406  1.00 97.34           C  
ATOM   3871  CG2 VAL   364     -21.930  10.270  14.966  1.00 62.76           C  
ATOM   3872  H   VAL   364     -24.150   8.410  15.301  1.00 96.41           H  
ATOM   3873  HA  VAL   364     -21.534   7.747  14.234  1.00 97.23           H  
ATOM   3874  HB  VAL   364     -22.405   9.184  16.751  1.00 89.93           H  
ATOM   3875 HG11 VAL   364     -19.617   8.947  15.563  1.00 97.34           H  
ATOM   3876 HG12 VAL   364     -20.175   8.201  17.080  1.00 97.34           H  
ATOM   3877 HG13 VAL   364     -20.083   9.973  16.940  1.00 97.34           H  
ATOM   3878 HG21 VAL   364     -21.265  10.170  14.107  1.00 62.76           H  
ATOM   3879 HG22 VAL   364     -21.696  11.190  15.501  1.00 62.76           H  
ATOM   3880 HG23 VAL   364     -22.964  10.301  14.623  1.00 62.76           H  
ATOM   3881  N   TYR   365     -22.596   6.133  16.902  1.00 92.71           N  
ATOM   3882  CA  TYR   365     -22.352   4.906  17.651  1.00 92.33           C  
ATOM   3883  C   TYR   365     -22.333   3.689  16.738  1.00 96.35           C  
ATOM   3884  O   TYR   365     -21.690   2.683  17.057  1.00107.40           O  
ATOM   3885  CB  TYR   365     -23.421   4.728  18.731  1.00 89.88           C  
ATOM   3886  CG  TYR   365     -23.060   5.327  20.072  1.00101.35           C  
ATOM   3887  CD1 TYR   365     -22.076   4.752  20.867  1.00108.38           C  
ATOM   3888  CD2 TYR   365     -23.714   6.454  20.552  1.00101.34           C  
ATOM   3889  CE1 TYR   365     -21.743   5.290  22.100  1.00119.48           C  
ATOM   3890  CE2 TYR   365     -23.390   7.002  21.783  1.00106.47           C  
ATOM   3891  CZ  TYR   365     -22.404   6.415  22.555  1.00117.10           C  
ATOM   3892  OH  TYR   365     -22.079   6.957  23.781  1.00112.34           O  
ATOM   3893  H   TYR   365     -23.432   6.671  17.078  1.00 92.71           H  
ATOM   3894  HA  TYR   365     -21.372   4.992  18.121  1.00 92.33           H  
ATOM   3895  HB2 TYR   365     -24.340   5.201  18.383  1.00 89.88           H  
ATOM   3896  HB3 TYR   365     -23.592   3.661  18.869  1.00 89.88           H  
ATOM   3897  HD1 TYR   365     -21.561   3.869  20.518  1.00108.38           H  
ATOM   3898  HD2 TYR   365     -24.488   6.912  19.954  1.00101.34           H  
ATOM   3899  HE1 TYR   365     -20.972   4.833  22.701  1.00119.48           H  
ATOM   3900  HE2 TYR   365     -23.905   7.882  22.137  1.00106.47           H  
ATOM   3901  HH  TYR   365     -22.581   7.738  24.026  1.00112.34           H  
ATOM   3902  N   ASP   366     -23.030   3.758  15.605  1.00 96.02           N  
ATOM   3903  CA  ASP   366     -23.146   2.611  14.715  1.00 93.98           C  
ATOM   3904  C   ASP   366     -21.887   2.414  13.881  1.00 95.55           C  
ATOM   3905  O   ASP   366     -21.426   1.280  13.703  1.00115.18           O  
ATOM   3906  CB  ASP   366     -24.358   2.797  13.805  1.00 90.58           C  
ATOM   3907  CG  ASP   366     -24.532   1.664  12.821  1.00117.43           C  
ATOM   3908  OD1 ASP   366     -24.036   0.548  13.092  1.00133.90           O  
ATOM   3909  OD2 ASP   366     -25.171   1.891  11.773  1.00119.59           O1-
ATOM   3910  H   ASP   366     -23.486   4.625  15.357  1.00 96.02           H  
ATOM   3911  HA  ASP   366     -23.275   1.717  15.326  1.00 93.98           H  
ATOM   3912  HB2 ASP   366     -24.236   3.726  13.248  1.00 90.58           H  
ATOM   3913  HB3 ASP   366     -25.253   2.860  14.425  1.00 90.58           H  
ATOM   3914  N   VAL   367     -21.318   3.505  13.370  1.00 88.38           N  
ATOM   3915  CA  VAL   367     -20.212   3.400  12.423  1.00 88.60           C  
ATOM   3916  C   VAL   367     -18.925   2.996  13.133  1.00 94.27           C  
ATOM   3917  O   VAL   367     -18.288   1.999  12.775  1.00 98.84           O  
ATOM   3918  CB  VAL   367     -20.032   4.717  11.640  1.00 82.43           C  
ATOM   3919  CG1 VAL   367     -21.067   4.817  10.535  1.00 69.85           C  
ATOM   3920  CG2 VAL   367     -20.095   5.951  12.552  1.00 80.46           C  
ATOM   3921  H   VAL   367     -21.656   4.417  13.642  1.00 88.38           H  
ATOM   3922  HA  VAL   367     -20.452   2.618  11.702  1.00 88.60           H  
ATOM   3923  HB  VAL   367     -19.036   4.700  11.197  1.00 82.43           H  
ATOM   3924 HG11 VAL   367     -22.065   4.835  10.973  1.00 69.85           H  
ATOM   3925 HG12 VAL   367     -20.976   3.955   9.874  1.00 69.85           H  
ATOM   3926 HG13 VAL   367     -20.904   5.731   9.965  1.00 69.85           H  
ATOM   3927 HG21 VAL   367     -21.079   6.009  13.018  1.00 80.46           H  
ATOM   3928 HG22 VAL   367     -19.920   6.850  11.960  1.00 80.46           H  
ATOM   3929 HG23 VAL   367     -19.331   5.871  13.325  1.00 80.46           H  
ATOM   3930  N   PHE   368     -18.520   3.762  14.147  1.00103.85           N  
ATOM   3931  CA  PHE   368     -17.228   3.522  14.783  1.00110.77           C  
ATOM   3932  C   PHE   368     -17.211   2.177  15.497  1.00105.86           C  
ATOM   3933  O   PHE   368     -16.436   1.280  15.146  1.00108.77           O  
ATOM   3934  CB  PHE   368     -16.908   4.657  15.757  1.00115.23           C  
ATOM   3935  CG  PHE   368     -16.639   5.971  15.085  1.00118.92           C  
ATOM   3936  CD1 PHE   368     -15.528   6.129  14.277  1.00122.18           C  
ATOM   3937  CD2 PHE   368     -17.492   7.047  15.264  1.00124.21           C  
ATOM   3938  CE1 PHE   368     -15.271   7.334  13.652  1.00129.32           C  
ATOM   3939  CE2 PHE   368     -17.239   8.260  14.641  1.00126.32           C  
ATOM   3940  CZ  PHE   368     -16.128   8.403  13.835  1.00129.35           C  
ATOM   3941  H   PHE   368     -19.110   4.512  14.476  1.00103.85           H  
ATOM   3942  HA  PHE   368     -16.461   3.495  14.010  1.00110.77           H  
ATOM   3943  HB2 PHE   368     -17.756   4.783  16.430  1.00115.23           H  
ATOM   3944  HB3 PHE   368     -16.025   4.378  16.332  1.00115.23           H  
ATOM   3945  HD1 PHE   368     -14.851   5.300  14.132  1.00122.18           H  
ATOM   3946  HD2 PHE   368     -18.362   6.941  15.895  1.00124.21           H  
ATOM   3947  HE1 PHE   368     -14.401   7.441  13.020  1.00129.32           H  
ATOM   3948  HE2 PHE   368     -17.912   9.093  14.787  1.00126.32           H  
ATOM   3949  HZ  PHE   368     -15.929   9.347  13.349  1.00129.35           H  
ATOM   3950  N   GLY   369     -18.057   2.024  16.511  1.00105.33           N  
ATOM   3951  CA  GLY   369     -18.150   0.779  17.242  1.00116.08           C  
ATOM   3952  C   GLY   369     -19.491   0.112  17.033  1.00125.19           C  
ATOM   3953  O   GLY   369     -20.247   0.493  16.136  1.00127.44           O  
ATOM   3954  H   GLY   369     -18.651   2.797  16.777  1.00105.33           H  
ATOM   3955  HA2 GLY   369     -17.363   0.107  16.899  1.00116.08           H  
ATOM   3956  HA3 GLY   369     -18.016   0.981  18.305  1.00116.08           H  
ATOM   3957  N   LYS   370     -19.796  -0.891  17.851  1.00134.44           N  
ATOM   3958  CA  LYS   370     -21.077  -1.568  17.760  1.00139.49           C  
ATOM   3959  C   LYS   370     -22.155  -0.757  18.478  1.00128.65           C  
ATOM   3960  O   LYS   370     -21.898   0.291  19.079  1.00 74.97           O  
ATOM   3961  CB  LYS   370     -20.974  -2.979  18.338  1.00135.63           C  
ATOM   3962  H   LYS   370     -19.126  -1.186  18.546  1.00134.44           H  
ATOM   3963  HA  LYS   370     -21.358  -1.653  16.711  1.00139.49           H  
ATOM   3964  HB1 LYS   370     -20.693  -2.921  19.389  1.00135.63           H  
ATOM   3965  HB2 LYS   370     -20.218  -3.541  17.790  1.00135.63           H  
ATOM   3966  HB3 LYS   370     -21.938  -3.480  18.246  1.00135.63           H  
ATOM   3967  N   MET   371     -23.386  -1.251  18.393  1.00149.18           N  
ATOM   3968  CA  MET   371     -24.521  -0.683  19.098  1.00144.62           C  
ATOM   3969  C   MET   371     -24.587  -1.235  20.521  1.00139.27           C  
ATOM   3970  O   MET   371     -23.768  -2.056  20.942  1.00143.76           O  
ATOM   3971  CB  MET   371     -25.805  -1.002  18.337  1.00148.63           C  
ATOM   3972  CG  MET   371     -25.937  -0.270  17.018  1.00146.33           C  
ATOM   3973  SD  MET   371     -26.213   1.486  17.256  1.00152.72           S  
ATOM   3974  CE  MET   371     -27.735   1.465  18.197  1.00158.09           C  
ATOM   3975  H   MET   371     -23.540  -2.061  17.810  1.00149.18           H  
ATOM   3976  HA  MET   371     -24.405   0.399  19.157  1.00144.62           H  
ATOM   3977  HB2 MET   371     -26.652  -0.731  18.967  1.00148.63           H  
ATOM   3978  HB3 MET   371     -25.828  -2.074  18.139  1.00148.63           H  
ATOM   3979  HG2 MET   371     -26.779  -0.688  16.465  1.00146.33           H  
ATOM   3980  HG3 MET   371     -25.021  -0.409  16.444  1.00146.33           H  
ATOM   3981  HE1 MET   371     -28.037   2.487  18.423  1.00158.09           H  
ATOM   3982  HE2 MET   371     -27.579   0.918  19.127  1.00158.09           H  
ATOM   3983  HE3 MET   371     -28.516   0.976  17.615  1.00158.09           H  
ATOM   3984  N   ASN   372     -25.580  -0.772  21.273  1.00130.96           N  
ATOM   3985  CA  ASN   372     -25.937  -1.360  22.551  1.00124.52           C  
ATOM   3986  C   ASN   372     -27.423  -1.677  22.522  1.00125.86           C  
ATOM   3987  O   ASN   372     -28.188  -1.072  21.766  1.00116.98           O  
ATOM   3988  CB  ASN   372     -25.622  -0.420  23.725  1.00127.96           C  
ATOM   3989  CG  ASN   372     -25.765  -1.096  25.073  1.00152.12           C  
ATOM   3990  OD1 ASN   372     -25.555  -2.303  25.209  1.00161.29           O  
ATOM   3991  ND2 ASN   372     -26.143  -0.316  26.079  1.00155.86           N  
ATOM   3992  H   ASN   372     -26.108   0.023  20.942  1.00130.96           H  
ATOM   3993  HA  ASN   372     -25.348  -2.264  22.703  1.00124.52           H  
ATOM   3994  HB2 ASN   372     -26.307   0.427  23.686  1.00127.96           H  
ATOM   3995  HB3 ASN   372     -24.597  -0.064  23.621  1.00127.96           H  
ATOM   3996 HD21 ASN   372     -26.269  -0.707  27.002  1.00155.86           H  
ATOM   3997 HD22 ASN   372     -26.305   0.668  25.922  1.00155.86           H  
ATOM   3998  N   LYS   373     -27.831  -2.643  23.345  1.00133.43           N  
ATOM   3999  CA  LYS   373     -29.257  -2.914  23.481  1.00131.75           C  
ATOM   4000  C   LYS   373     -30.017  -1.652  23.864  1.00127.55           C  
ATOM   4001  O   LYS   373     -31.167  -1.467  23.446  1.00125.41           O  
ATOM   4002  CB  LYS   373     -29.498  -4.004  24.524  1.00138.32           C  
ATOM   4003  CG  LYS   373     -30.968  -4.403  24.657  1.00127.91           C  
ATOM   4004  CD  LYS   373     -31.352  -4.770  26.083  1.00112.54           C  
ATOM   4005  CE  LYS   373     -30.987  -6.206  26.416  1.00111.17           C  
ATOM   4006  NZ  LYS   373     -31.488  -6.598  27.763  1.00104.95           N1+
ATOM   4007  H   LYS   373     -27.158  -3.183  23.870  1.00133.43           H  
ATOM   4008  HA  LYS   373     -29.626  -3.260  22.515  1.00131.75           H  
ATOM   4009  HB2 LYS   373     -28.925  -4.887  24.240  1.00138.32           H  
ATOM   4010  HB3 LYS   373     -29.150  -3.641  25.491  1.00138.32           H  
ATOM   4011  HG2 LYS   373     -31.587  -3.566  24.335  1.00127.91           H  
ATOM   4012  HG3 LYS   373     -31.156  -5.263  24.014  1.00127.91           H  
ATOM   4013  HD2 LYS   373     -32.428  -4.643  26.202  1.00112.54           H  
ATOM   4014  HD3 LYS   373     -30.829  -4.105  26.770  1.00112.54           H  
ATOM   4015  HE2 LYS   373     -29.902  -6.309  26.398  1.00111.17           H  
ATOM   4016  HE3 LYS   373     -31.428  -6.865  25.669  1.00111.17           H  
ATOM   4017  HZ1 LYS   373     -31.084  -5.991  28.462  1.00104.95           H  
ATOM   4018  HZ2 LYS   373     -31.224  -7.554  27.955  1.00104.95           H  
ATOM   4019  HZ3 LYS   373     -32.494  -6.515  27.786  1.00104.95           H  
ATOM   4020  N   LEU   374     -29.392  -0.773  24.649  1.00124.91           N  
ATOM   4021  CA  LEU   374     -30.072   0.434  25.100  1.00118.24           C  
ATOM   4022  C   LEU   374     -30.191   1.459  23.979  1.00125.68           C  
ATOM   4023  O   LEU   374     -31.215   2.142  23.861  1.00123.07           O  
ATOM   4024  CB  LEU   374     -29.331   1.037  26.294  1.00106.30           C  
ATOM   4025  CG  LEU   374     -30.003   2.242  26.958  1.00120.51           C  
ATOM   4026  CD1 LEU   374     -31.410   1.897  27.436  1.00135.64           C  
ATOM   4027  CD2 LEU   374     -29.158   2.741  28.118  1.00126.25           C  
ATOM   4028  H   LEU   374     -28.439  -0.947  24.934  1.00124.91           H  
ATOM   4029  HA  LEU   374     -31.082   0.159  25.405  1.00118.24           H  
ATOM   4030  HB2 LEU   374     -29.223   0.257  27.048  1.00106.30           H  
ATOM   4031  HB3 LEU   374     -28.345   1.351  25.951  1.00106.30           H  
ATOM   4032  HG  LEU   374     -30.087   3.034  26.214  1.00120.51           H  
ATOM   4033 HD11 LEU   374     -31.356   1.105  28.182  1.00135.64           H  
ATOM   4034 HD12 LEU   374     -32.008   1.559  26.589  1.00135.64           H  
ATOM   4035 HD13 LEU   374     -31.871   2.781  27.876  1.00135.64           H  
ATOM   4036 HD21 LEU   374     -29.069   1.955  28.867  1.00126.25           H  
ATOM   4037 HD22 LEU   374     -29.633   3.615  28.563  1.00126.25           H  
ATOM   4038 HD23 LEU   374     -28.167   3.012  27.755  1.00126.25           H  
ATOM   4039  N   ILE   375     -29.156   1.586  23.144  1.00119.58           N  
ATOM   4040  CA  ILE   375     -29.191   2.593  22.088  1.00101.62           C  
ATOM   4041  C   ILE   375     -30.208   2.208  21.021  1.00 92.62           C  
ATOM   4042  O   ILE   375     -30.815   3.081  20.388  1.00100.57           O  
ATOM   4043  CB  ILE   375     -27.793   2.806  21.481  1.00 90.54           C  
ATOM   4044  CG1 ILE   375     -26.736   2.945  22.582  1.00 99.03           C  
ATOM   4045  CG2 ILE   375     -27.795   4.057  20.617  1.00 76.33           C  
ATOM   4046  CD1 ILE   375     -25.306   3.025  22.074  1.00 96.37           C  
ATOM   4047  H   ILE   375     -28.350   0.985  23.244  1.00119.58           H  
ATOM   4048  HA  ILE   375     -29.504   3.541  22.526  1.00101.62           H  
ATOM   4049  HB  ILE   375     -27.546   1.937  20.870  1.00 90.54           H  
ATOM   4050 HG12 ILE   375     -26.948   3.854  23.146  1.00 99.03           H  
ATOM   4051 HG13 ILE   375     -26.815   2.081  23.242  1.00 99.03           H  
ATOM   4052 HG21 ILE   375     -28.042   4.922  21.232  1.00 76.33           H  
ATOM   4053 HG22 ILE   375     -28.536   3.951  19.825  1.00 76.33           H  
ATOM   4054 HG23 ILE   375     -26.808   4.195  20.176  1.00 76.33           H  
ATOM   4055 HD11 ILE   375     -25.203   3.884  21.411  1.00 96.37           H  
ATOM   4056 HD12 ILE   375     -25.063   2.113  21.528  1.00 96.37           H  
ATOM   4057 HD13 ILE   375     -24.626   3.135  22.919  1.00 96.37           H  
ATOM   4058  N   LYS   376     -30.413   0.906  20.798  1.00 89.22           N  
ATOM   4059  CA  LYS   376     -31.436   0.458  19.859  1.00100.05           C  
ATOM   4060  C   LYS   376     -32.842   0.762  20.359  1.00109.89           C  
ATOM   4061  O   LYS   376     -33.778   0.801  19.552  1.00107.33           O  
ATOM   4062  CB  LYS   376     -31.297  -1.046  19.596  1.00104.00           C  
ATOM   4063  CG  LYS   376     -30.087  -1.443  18.750  1.00113.00           C  
ATOM   4064  CD  LYS   376     -30.509  -2.113  17.444  1.00118.17           C  
ATOM   4065  CE  LYS   376     -29.333  -2.746  16.720  1.00111.28           C  
ATOM   4066  NZ  LYS   376     -28.776  -3.917  17.440  1.00104.83           N1+
ATOM   4067  H   LYS   376     -29.851   0.223  21.286  1.00 89.22           H  
ATOM   4068  HA  LYS   376     -31.283   1.008  18.931  1.00100.05           H  
ATOM   4069  HB2 LYS   376     -31.218  -1.551  20.559  1.00104.00           H  
ATOM   4070  HB3 LYS   376     -32.196  -1.384  19.081  1.00104.00           H  
ATOM   4071  HG2 LYS   376     -29.508  -0.549  18.519  1.00113.00           H  
ATOM   4072  HG3 LYS   376     -29.470  -2.138  19.320  1.00113.00           H  
ATOM   4073  HD2 LYS   376     -30.960  -1.362  16.795  1.00118.17           H  
ATOM   4074  HD3 LYS   376     -31.243  -2.887  17.668  1.00118.17           H  
ATOM   4075  HE2 LYS   376     -28.548  -1.999  16.611  1.00111.28           H  
ATOM   4076  HE3 LYS   376     -29.666  -3.070  15.733  1.00111.28           H  
ATOM   4077  HZ1 LYS   376     -28.464  -3.631  18.357  1.00104.83           H  
ATOM   4078  HZ2 LYS   376     -27.996  -4.292  16.920  1.00104.83           H  
ATOM   4079  HZ3 LYS   376     -29.490  -4.626  17.533  1.00104.83           H  
ATOM   4080  N   THR   377     -33.011   0.978  21.665  1.00118.49           N  
ATOM   4081  CA  THR   377     -34.320   1.256  22.248  1.00121.12           C  
ATOM   4082  C   THR   377     -34.641   2.748  22.231  1.00111.63           C  
ATOM   4083  O   THR   377     -35.746   3.142  21.845  1.00128.57           O  
ATOM   4084  CB  THR   377     -34.388   0.718  23.682  1.00122.32           C  
ATOM   4085  OG1 THR   377     -33.305   1.254  24.453  1.00141.06           O  
ATOM   4086  CG2 THR   377     -34.315  -0.806  23.692  1.00112.34           C  
ATOM   4087  H   THR   377     -32.204   0.949  22.272  1.00118.49           H  
ATOM   4088  HA  THR   377     -35.067   0.749  21.636  1.00121.12           H  
ATOM   4089  HB  THR   377     -35.338   1.025  24.120  1.00122.32           H  
ATOM   4090 HG21 THR   377     -33.368  -1.127  23.257  1.00112.34           H  
ATOM   4091 HG22 THR   377     -35.140  -1.213  23.109  1.00112.34           H  
ATOM   4092 HG23 THR   377     -34.383  -1.166  24.719  1.00112.34           H  
ATOM   4093  HG1 THR   377     -32.486   0.966  24.042  1.00141.06           H  
ATOM   4094  N   VAL   378     -33.692   3.592  22.646  1.00 92.14           N  
ATOM   4095  CA  VAL   378     -33.914   5.031  22.580  1.00105.29           C  
ATOM   4096  C   VAL   378     -34.044   5.498  21.138  1.00105.05           C  
ATOM   4097  O   VAL   378     -34.620   6.561  20.880  1.00 99.36           O  
ATOM   4098  CB  VAL   378     -32.781   5.795  23.293  1.00 92.63           C  
ATOM   4099  CG1 VAL   378     -32.683   5.364  24.752  1.00 94.72           C  
ATOM   4100  CG2 VAL   378     -31.455   5.575  22.580  1.00 86.20           C  
ATOM   4101  H   VAL   378     -32.820   3.232  23.005  1.00 92.14           H  
ATOM   4102  HA  VAL   378     -34.851   5.247  23.095  1.00105.29           H  
ATOM   4103  HB  VAL   378     -33.012   6.859  23.263  1.00 92.63           H  
ATOM   4104 HG11 VAL   378     -32.452   4.300  24.801  1.00 94.72           H  
ATOM   4105 HG12 VAL   378     -33.634   5.553  25.251  1.00 94.72           H  
ATOM   4106 HG13 VAL   378     -31.894   5.931  25.246  1.00 94.72           H  
ATOM   4107 HG21 VAL   378     -31.204   4.515  22.598  1.00 86.20           H  
ATOM   4108 HG22 VAL   378     -30.673   6.143  23.085  1.00 86.20           H  
ATOM   4109 HG23 VAL   378     -31.538   5.911  21.546  1.00 86.20           H  
ATOM   4110  N   PHE   379     -33.566   4.726  20.148  1.00114.20           N  
ATOM   4111  CA  PHE   379     -33.698   5.030  18.717  1.00111.53           C  
ATOM   4112  C   PHE   379     -35.155   5.206  18.260  1.00102.91           C  
ATOM   4113  O   PHE   379     -35.429   6.116  17.478  1.00 98.60           O  
ATOM   4114  CB  PHE   379     -33.002   3.924  17.908  1.00108.09           C  
ATOM   4115  CG  PHE   379     -33.134   4.048  16.400  1.00 95.08           C  
ATOM   4116  CD1 PHE   379     -32.688   5.209  15.736  1.00 98.03           C  
ATOM   4117  CD2 PHE   379     -33.707   2.997  15.655  1.00 69.82           C  
ATOM   4118  CE1 PHE   379     -32.823   5.319  14.341  1.00 85.33           C  
ATOM   4119  CE2 PHE   379     -33.837   3.108  14.260  1.00 78.40           C  
ATOM   4120  CZ  PHE   379     -33.398   4.271  13.604  1.00 84.06           C  
ATOM   4121  H   PHE   379     -33.021   3.914  20.403  1.00114.20           H  
ATOM   4122  HA  PHE   379     -33.195   5.974  18.519  1.00111.53           H  
ATOM   4123  HB2 PHE   379     -31.941   3.913  18.154  1.00108.09           H  
ATOM   4124  HB3 PHE   379     -33.418   2.965  18.212  1.00108.09           H  
ATOM   4125  HD1 PHE   379     -32.247   6.021  16.294  1.00 98.03           H  
ATOM   4126  HD2 PHE   379     -34.044   2.098  16.151  1.00 69.82           H  
ATOM   4127  HE1 PHE   379     -32.480   6.207  13.835  1.00 85.33           H  
ATOM   4128  HE2 PHE   379     -34.265   2.295  13.690  1.00 78.40           H  
ATOM   4129  HZ  PHE   379     -33.494   4.351  12.532  1.00 84.06           H  
ATOM   4130  N   ALA   380     -36.105   4.452  18.823  1.00 99.05           N  
ATOM   4131  CA  ALA   380     -37.536   4.631  18.557  1.00106.83           C  
ATOM   4132  C   ALA   380     -38.036   6.013  19.025  1.00107.62           C  
ATOM   4133  O   ALA   380     -38.729   6.724  18.301  1.00103.72           O  
ATOM   4134  CB  ALA   380     -38.286   3.496  19.267  1.00106.89           C  
ATOM   4135  H   ALA   380     -35.831   3.756  19.504  1.00 99.05           H  
ATOM   4136  HA  ALA   380     -37.721   4.555  17.482  1.00106.83           H  
ATOM   4137  HB1 ALA   380     -38.099   3.532  20.341  1.00106.89           H  
ATOM   4138  HB2 ALA   380     -37.956   2.533  18.877  1.00106.89           H  
ATOM   4139  HB3 ALA   380     -39.356   3.599  19.094  1.00106.89           H  
ATOM   4140  N   PHE   381     -37.580   6.462  20.195  1.00100.78           N  
ATOM   4141  CA  PHE   381     -37.898   7.791  20.715  1.00 94.08           C  
ATOM   4142  C   PHE   381     -37.118   8.895  19.989  1.00 93.49           C  
ATOM   4143  O   PHE   381     -37.684   9.950  19.700  1.00 86.15           O  
ATOM   4144  CB  PHE   381     -37.652   7.812  22.229  1.00 95.73           C  
ATOM   4145  CG  PHE   381     -38.534   6.842  22.994  1.00111.86           C  
ATOM   4146  CD1 PHE   381     -39.825   7.234  23.398  1.00118.58           C  
ATOM   4147  CD2 PHE   381     -38.085   5.536  23.273  1.00111.99           C  
ATOM   4148  CE1 PHE   381     -40.657   6.330  24.082  1.00120.38           C  
ATOM   4149  CE2 PHE   381     -38.917   4.631  23.955  1.00120.40           C  
ATOM   4150  CZ  PHE   381     -40.203   5.029  24.361  1.00122.36           C  
ATOM   4151  H   PHE   381     -36.957   5.875  20.728  1.00100.78           H  
ATOM   4152  HA  PHE   381     -38.957   7.989  20.545  1.00 94.08           H  
ATOM   4153  HB2 PHE   381     -36.604   7.585  22.432  1.00 95.73           H  
ATOM   4154  HB3 PHE   381     -37.844   8.821  22.599  1.00 95.73           H  
ATOM   4155  HD1 PHE   381     -40.180   8.232  23.181  1.00118.58           H  
ATOM   4156  HD2 PHE   381     -37.103   5.218  22.957  1.00111.99           H  
ATOM   4157  HE1 PHE   381     -41.646   6.634  24.393  1.00120.38           H  
ATOM   4158  HE2 PHE   381     -38.567   3.630  24.165  1.00120.40           H  
ATOM   4159  HZ  PHE   381     -40.842   4.334  24.888  1.00122.36           H  
ATOM   4160  N   CYS   382     -35.860   8.652  19.598  1.00101.84           N  
ATOM   4161  CA  CYS   382     -35.061   9.696  18.969  1.00 95.54           C  
ATOM   4162  C   CYS   382     -35.480   9.916  17.522  1.00101.12           C  
ATOM   4163  O   CYS   382     -35.409  11.046  17.025  1.00105.54           O  
ATOM   4164  CB  CYS   382     -33.575   9.343  19.042  1.00 87.19           C  
ATOM   4165  SG  CYS   382     -32.875   9.421  20.699  1.00107.20           S  
ATOM   4166  H   CYS   382     -35.435   7.768  19.839  1.00101.84           H  
ATOM   4167  HA  CYS   382     -35.232  10.624  19.514  1.00 95.54           H  
ATOM   4168  HB2 CYS   382     -33.028  10.038  18.407  1.00 87.19           H  
ATOM   4169  HB3 CYS   382     -33.447   8.328  18.665  1.00 87.19           H  
ATOM   4170  HG  CYS   382     -33.020  10.657  21.185  1.00107.20           H  
ATOM   4171  N   SER   383     -35.991   8.896  16.839  1.00 92.30           N  
ATOM   4172  CA  SER   383     -36.523   9.027  15.481  1.00 88.23           C  
ATOM   4173  C   SER   383     -37.910   9.691  15.428  1.00 87.64           C  
ATOM   4174  O   SER   383     -38.191  10.414  14.472  1.00 94.15           O  
ATOM   4175  CB  SER   383     -36.514   7.659  14.813  1.00 82.13           C  
ATOM   4176  OG  SER   383     -37.232   6.727  15.586  1.00 85.59           O  
ATOM   4177  H   SER   383     -36.036   7.985  17.281  1.00 92.30           H  
ATOM   4178  HA  SER   383     -35.853   9.669  14.908  1.00 88.23           H  
ATOM   4179  HB2 SER   383     -35.488   7.310  14.696  1.00 82.13           H  
ATOM   4180  HB3 SER   383     -36.961   7.759  13.832  1.00 82.13           H  
ATOM   4181  HG  SER   383     -36.628   6.351  16.249  1.00 85.59           H  
ATOM   4182  N   MET   384     -38.697   9.626  16.512  1.00 79.68           N  
ATOM   4183  CA  MET   384     -39.857  10.509  16.717  1.00 78.82           C  
ATOM   4184  C   MET   384     -39.461  11.975  16.943  1.00 80.89           C  
ATOM   4185  O   MET   384     -40.189  12.862  16.491  1.00 80.52           O  
ATOM   4186  CB  MET   384     -40.723  10.008  17.884  1.00 82.37           C  
ATOM   4187  CG  MET   384     -41.565   8.799  17.476  1.00 98.49           C  
ATOM   4188  SD  MET   384     -42.925   9.131  16.315  1.00 98.79           S  
ATOM   4189  CE  MET   384     -44.107   9.987  17.392  1.00 92.46           C  
ATOM   4190  H   MET   384     -38.457   8.962  17.238  1.00 79.68           H  
ATOM   4191  HA  MET   384     -40.466  10.496  15.813  1.00 78.82           H  
ATOM   4192  HB2 MET   384     -41.392  10.804  18.213  1.00 82.37           H  
ATOM   4193  HB3 MET   384     -40.085   9.734  18.724  1.00 82.37           H  
ATOM   4194  HG2 MET   384     -41.984   8.346  18.375  1.00 98.49           H  
ATOM   4195  HG3 MET   384     -40.896   8.075  17.017  1.00 98.49           H  
ATOM   4196  HE1 MET   384     -45.024  10.182  16.836  1.00 92.46           H  
ATOM   4197  HE2 MET   384     -43.686  10.932  17.733  1.00 92.46           H  
ATOM   4198  HE3 MET   384     -44.344   9.357  18.251  1.00 92.46           H  
ATOM   4199  N   LEU   385     -38.294  12.262  17.543  1.00 81.54           N  
ATOM   4200  CA  LEU   385     -37.822  13.641  17.634  1.00 86.90           C  
ATOM   4201  C   LEU   385     -37.597  14.228  16.247  1.00 82.10           C  
ATOM   4202  O   LEU   385     -37.912  15.397  16.000  1.00 77.41           O  
ATOM   4203  CB  LEU   385     -36.529  13.714  18.453  1.00 89.99           C  
ATOM   4204  CG  LEU   385     -36.621  13.615  19.977  1.00 89.33           C  
ATOM   4205  CD1 LEU   385     -35.247  13.716  20.609  1.00 84.25           C  
ATOM   4206  CD2 LEU   385     -37.515  14.686  20.538  1.00 72.27           C  
ATOM   4207  H   LEU   385     -37.778  11.520  17.993  1.00 81.54           H  
ATOM   4208  HA  LEU   385     -38.589  14.228  18.138  1.00 86.90           H  
ATOM   4209  HB2 LEU   385     -35.888  12.899  18.116  1.00 89.99           H  
ATOM   4210  HB3 LEU   385     -36.055  14.668  18.222  1.00 89.99           H  
ATOM   4211  HG  LEU   385     -37.050  12.641  20.216  1.00 89.33           H  
ATOM   4212 HD11 LEU   385     -34.810  14.687  20.375  1.00 84.25           H  
ATOM   4213 HD12 LEU   385     -34.607  12.926  20.215  1.00 84.25           H  
ATOM   4214 HD13 LEU   385     -35.334  13.608  21.690  1.00 84.25           H  
ATOM   4215 HD21 LEU   385     -37.098  15.666  20.307  1.00 72.27           H  
ATOM   4216 HD22 LEU   385     -37.589  14.568  21.619  1.00 72.27           H  
ATOM   4217 HD23 LEU   385     -38.507  14.600  20.095  1.00 72.27           H  
ATOM   4218  N   CYS   386     -37.016  13.463  15.316  1.00 78.39           N  
ATOM   4219  CA  CYS   386     -36.780  13.938  13.948  1.00 83.73           C  
ATOM   4220  C   CYS   386     -38.081  14.394  13.265  1.00 92.74           C  
ATOM   4221  O   CYS   386     -38.083  15.431  12.602  1.00110.23           O  
ATOM   4222  CB  CYS   386     -36.085  12.835  13.143  1.00 85.78           C  
ATOM   4223  SG  CYS   386     -34.436  12.536  13.833  1.00 91.45           S  
ATOM   4224  H   CYS   386     -36.652  12.557  15.585  1.00 78.39           H  
ATOM   4225  HA  CYS   386     -36.122  14.808  13.983  1.00 83.73           H  
ATOM   4226  HB2 CYS   386     -35.986  13.151  12.103  1.00 85.78           H  
ATOM   4227  HB3 CYS   386     -36.674  11.918  13.175  1.00 85.78           H  
ATOM   4228  HG  CYS   386     -33.926  13.727  13.497  1.00 91.45           H  
ATOM   4229  N   LEU   387     -39.207  13.719  13.535  1.00 89.59           N  
ATOM   4230  CA  LEU   387     -40.520  14.108  13.013  1.00 84.28           C  
ATOM   4231  C   LEU   387     -40.995  15.466  13.558  1.00 86.85           C  
ATOM   4232  O   LEU   387     -41.355  16.325  12.759  1.00101.97           O  
ATOM   4233  CB  LEU   387     -41.534  12.975  13.274  1.00 78.37           C  
ATOM   4234  CG  LEU   387     -42.959  13.241  12.741  1.00 88.75           C  
ATOM   4235  CD1 LEU   387     -43.000  13.422  11.221  1.00 88.74           C  
ATOM   4236  CD2 LEU   387     -43.864  12.063  13.104  1.00 93.41           C  
ATOM   4237  H   LEU   387     -39.146  12.903  14.131  1.00 89.59           H  
ATOM   4238  HA  LEU   387     -40.415  14.226  11.933  1.00 84.28           H  
ATOM   4239  HB2 LEU   387     -41.156  12.058  12.819  1.00 78.37           H  
ATOM   4240  HB3 LEU   387     -41.604  12.810  14.348  1.00 78.37           H  
ATOM   4241  HG  LEU   387     -43.362  14.136  13.215  1.00 88.75           H  
ATOM   4242 HD11 LEU   387     -42.557  12.557  10.729  1.00 88.74           H  
ATOM   4243 HD12 LEU   387     -42.456  14.324  10.939  1.00 88.74           H  
ATOM   4244 HD13 LEU   387     -44.035  13.536  10.899  1.00 88.74           H  
ATOM   4245 HD21 LEU   387     -43.508  11.153  12.625  1.00 93.41           H  
ATOM   4246 HD22 LEU   387     -44.885  12.263  12.777  1.00 93.41           H  
ATOM   4247 HD23 LEU   387     -43.863  11.913  14.183  1.00 93.41           H  
ATOM   4248  N   LEU   388     -40.943  15.723  14.876  1.00 71.30           N  
ATOM   4249  CA  LEU   388     -41.480  16.948  15.455  1.00 81.13           C  
ATOM   4250  C   LEU   388     -40.597  18.160  15.189  1.00 94.79           C  
ATOM   4251  O   LEU   388     -41.005  19.282  15.506  1.00103.61           O  
ATOM   4252  CB  LEU   388     -41.711  16.773  16.957  1.00 80.22           C  
ATOM   4253  CG  LEU   388     -40.516  16.599  17.886  1.00 97.99           C  
ATOM   4254  CD1 LEU   388     -40.208  17.888  18.615  1.00 95.04           C  
ATOM   4255  CD2 LEU   388     -40.812  15.495  18.870  1.00112.77           C  
ATOM   4256  H   LEU   388     -40.567  15.001  15.474  1.00 71.30           H  
ATOM   4257  HA  LEU   388     -42.434  17.138  14.965  1.00 81.13           H  
ATOM   4258  HB2 LEU   388     -42.252  17.655  17.299  1.00 80.22           H  
ATOM   4259  HB3 LEU   388     -42.339  15.891  17.080  1.00 80.22           H  
ATOM   4260  HG  LEU   388     -39.640  16.334  17.294  1.00 97.99           H  
ATOM   4261 HD11 LEU   388     -41.068  18.180  19.218  1.00 95.04           H  
ATOM   4262 HD12 LEU   388     -39.989  18.672  17.890  1.00 95.04           H  
ATOM   4263 HD13 LEU   388     -39.344  17.742  19.263  1.00 95.04           H  
ATOM   4264 HD21 LEU   388     -41.689  15.761  19.461  1.00112.77           H  
ATOM   4265 HD22 LEU   388     -39.956  15.358  19.531  1.00112.77           H  
ATOM   4266 HD23 LEU   388     -41.006  14.569  18.330  1.00112.77           H  
ATOM   4267  N   ASN   389     -39.408  17.971  14.615  1.00 81.78           N  
ATOM   4268  CA  ASN   389     -38.678  19.111  14.074  1.00 79.12           C  
ATOM   4269  C   ASN   389     -39.408  19.688  12.870  1.00 71.61           C  
ATOM   4270  O   ASN   389     -39.463  20.909  12.691  1.00 71.79           O  
ATOM   4271  CB  ASN   389     -37.260  18.701  13.688  1.00 77.79           C  
ATOM   4272  CG  ASN   389     -36.480  19.833  13.059  1.00 85.09           C  
ATOM   4273  OD1 ASN   389     -35.925  20.685  13.755  1.00 84.13           O  
ATOM   4274  ND2 ASN   389     -36.433  19.850  11.734  1.00 78.89           N  
ATOM   4275  H   ASN   389     -39.015  17.043  14.556  1.00 81.78           H  
ATOM   4276  HA  ASN   389     -38.619  19.881  14.844  1.00 79.12           H  
ATOM   4277  HB2 ASN   389     -37.316  17.877  12.976  1.00 77.79           H  
ATOM   4278  HB3 ASN   389     -36.735  18.371  14.585  1.00 77.79           H  
ATOM   4279 HD21 ASN   389     -35.928  20.582  11.256  1.00 78.89           H  
ATOM   4280 HD22 ASN   389     -36.903  19.131  11.203  1.00 78.89           H  
ATOM   4281  N   SER   390     -39.978  18.819  12.037  1.00 74.08           N  
ATOM   4282  CA  SER   390     -40.754  19.261  10.889  1.00 81.23           C  
ATOM   4283  C   SER   390     -42.116  19.815  11.280  1.00 84.03           C  
ATOM   4284  O   SER   390     -42.787  20.415  10.433  1.00 92.83           O  
ATOM   4285  CB  SER   390     -40.927  18.096   9.908  1.00 93.85           C  
ATOM   4286  OG  SER   390     -39.671  17.592   9.479  1.00110.66           O  
ATOM   4287  H   SER   390     -39.868  17.830  12.207  1.00 74.08           H  
ATOM   4288  HA  SER   390     -40.202  20.073  10.417  1.00 81.23           H  
ATOM   4289  HB2 SER   390     -41.486  18.444   9.039  1.00 93.85           H  
ATOM   4290  HB3 SER   390     -41.482  17.297  10.400  1.00 93.85           H  
ATOM   4291  HG  SER   390     -39.201  18.311   9.050  1.00110.66           H  
ATOM   4292  N   THR   391     -42.542  19.631  12.530  1.00 82.07           N  
ATOM   4293  CA  THR   391     -43.832  20.140  12.979  1.00 88.53           C  
ATOM   4294  C   THR   391     -43.707  21.507  13.627  1.00 82.46           C  
ATOM   4295  O   THR   391     -44.594  22.352  13.459  1.00 97.16           O  
ATOM   4296  CB  THR   391     -44.484  19.167  13.969  1.00 94.94           C  
ATOM   4297  OG1 THR   391     -43.855  19.276  15.251  1.00110.70           O  
ATOM   4298  CG2 THR   391     -44.363  17.750  13.476  1.00 68.29           C  
ATOM   4299  H   THR   391     -41.957  19.127  13.182  1.00 82.07           H  
ATOM   4300  HA  THR   391     -44.461  20.236  12.093  1.00 88.53           H  
ATOM   4301  HB  THR   391     -45.539  19.424  14.057  1.00 94.94           H  
ATOM   4302 HG21 THR   391     -43.310  17.486  13.385  1.00 68.29           H  
ATOM   4303 HG22 THR   391     -44.845  17.663  12.502  1.00 68.29           H  
ATOM   4304 HG23 THR   391     -44.848  17.077  14.183  1.00 68.29           H  
ATOM   4305  HG1 THR   391     -42.930  19.044  15.141  1.00110.70           H  
ATOM   4306  N   VAL   392     -42.620  21.748  14.362  1.00 64.68           N  
ATOM   4307  CA  VAL   392     -42.461  23.028  15.039  1.00 68.50           C  
ATOM   4308  C   VAL   392     -41.867  24.091  14.127  1.00 75.63           C  
ATOM   4309  O   VAL   392     -42.010  25.286  14.414  1.00 68.06           O  
ATOM   4310  CB  VAL   392     -41.591  22.892  16.297  1.00 64.71           C  
ATOM   4311  CG1 VAL   392     -42.243  21.945  17.295  1.00 62.52           C  
ATOM   4312  CG2 VAL   392     -40.182  22.425  15.937  1.00 80.43           C  
ATOM   4313  H   VAL   392     -41.904  21.041  14.450  1.00 64.68           H  
ATOM   4314  HA  VAL   392     -43.463  23.346  15.327  1.00 68.50           H  
ATOM   4315  HB  VAL   392     -41.506  23.873  16.764  1.00 64.71           H  
ATOM   4316 HG11 VAL   392     -42.338  20.955  16.847  1.00 62.52           H  
ATOM   4317 HG12 VAL   392     -43.231  22.320  17.559  1.00 62.52           H  
ATOM   4318 HG13 VAL   392     -41.626  21.881  18.191  1.00 62.52           H  
ATOM   4319 HG21 VAL   392     -40.234  21.443  15.467  1.00 80.43           H  
ATOM   4320 HG22 VAL   392     -39.578  22.363  16.842  1.00 80.43           H  
ATOM   4321 HG23 VAL   392     -39.730  23.136  15.246  1.00 80.43           H  
ATOM   4322  N   ASN   393     -41.205  23.702  13.040  1.00 67.73           N  
ATOM   4323  CA  ASN   393     -40.674  24.706  12.121  1.00 78.47           C  
ATOM   4324  C   ASN   393     -41.786  25.548  11.512  1.00 84.35           C  
ATOM   4325  O   ASN   393     -41.673  26.785  11.528  1.00 70.78           O  
ATOM   4326  CB  ASN   393     -39.809  24.030  11.052  1.00 72.87           C  
ATOM   4327  CG  ASN   393     -38.403  23.744  11.543  1.00 76.84           C  
ATOM   4328  OD1 ASN   393     -37.964  24.297  12.552  1.00 84.34           O  
ATOM   4329  ND2 ASN   393     -37.687  22.887  10.833  1.00 66.83           N  
ATOM   4330  H   ASN   393     -41.070  22.719  12.851  1.00 67.73           H  
ATOM   4331  HA  ASN   393     -40.041  25.394  12.681  1.00 78.47           H  
ATOM   4332  HB2 ASN   393     -39.750  24.685  10.182  1.00 72.87           H  
ATOM   4333  HB3 ASN   393     -40.278  23.088  10.766  1.00 72.87           H  
ATOM   4334 HD21 ASN   393     -36.742  22.665  11.112  1.00 66.83           H  
ATOM   4335 HD22 ASN   393     -38.085  22.456  10.011  1.00 66.83           H  
ATOM   4336  N   PRO   394     -42.869  24.975  10.985  1.00 84.34           N  
ATOM   4337  CA  PRO   394     -44.003  25.821  10.582  1.00 90.18           C  
ATOM   4338  C   PRO   394     -44.571  26.640  11.727  1.00 98.43           C  
ATOM   4339  O   PRO   394     -45.132  27.717  11.488  1.00103.19           O  
ATOM   4340  CB  PRO   394     -45.018  24.806  10.040  1.00 76.52           C  
ATOM   4341  CG  PRO   394     -44.181  23.665   9.593  1.00 84.54           C  
ATOM   4342  CD  PRO   394     -43.067  23.573  10.583  1.00 79.10           C  
ATOM   4343  HA  PRO   394     -43.716  26.576   9.850  1.00 90.18           H  
ATOM   4344  HB2 PRO   394     -45.711  24.496  10.822  1.00 76.52           H  
ATOM   4345  HB3 PRO   394     -45.577  25.227   9.204  1.00 76.52           H  
ATOM   4346  HG2 PRO   394     -43.787  23.850   8.593  1.00 84.54           H  
ATOM   4347  HG3 PRO   394     -44.764  22.744   9.589  1.00 84.54           H  
ATOM   4348  HD2 PRO   394     -42.167  23.166  10.123  1.00 79.10           H  
ATOM   4349  HD3 PRO   394     -43.351  22.956  11.436  1.00 79.10           H  
ATOM   4350  N   ILE   395     -44.440  26.169  12.967  1.00 95.42           N  
ATOM   4351  CA  ILE   395     -44.868  26.971  14.109  1.00 79.16           C  
ATOM   4352  C   ILE   395     -43.895  28.120  14.340  1.00 84.63           C  
ATOM   4353  O   ILE   395     -44.300  29.226  14.719  1.00102.61           O  
ATOM   4354  CB  ILE   395     -45.011  26.090  15.365  1.00 76.51           C  
ATOM   4355  CG1 ILE   395     -46.011  24.953  15.107  1.00 82.36           C  
ATOM   4356  CG2 ILE   395     -45.450  26.936  16.560  1.00 65.90           C  
ATOM   4357  CD1 ILE   395     -46.123  23.946  16.244  1.00 76.26           C  
ATOM   4358  H   ILE   395     -44.043  25.252  13.117  1.00 95.42           H  
ATOM   4359  HA  ILE   395     -45.847  27.399  13.894  1.00 79.16           H  
ATOM   4360  HB  ILE   395     -44.041  25.648  15.595  1.00 76.51           H  
ATOM   4361 HG12 ILE   395     -46.995  25.394  14.945  1.00 82.36           H  
ATOM   4362 HG13 ILE   395     -45.699  24.420  14.209  1.00 82.36           H  
ATOM   4363 HG21 ILE   395     -46.420  27.387  16.350  1.00 65.90           H  
ATOM   4364 HG22 ILE   395     -44.716  27.721  16.739  1.00 65.90           H  
ATOM   4365 HG23 ILE   395     -45.528  26.303  17.444  1.00 65.90           H  
ATOM   4366 HD11 ILE   395     -46.435  24.458  17.154  1.00 76.26           H  
ATOM   4367 HD12 ILE   395     -45.155  23.473  16.407  1.00 76.26           H  
ATOM   4368 HD13 ILE   395     -46.860  23.185  15.984  1.00 76.26           H  
ATOM   4369  N   ILE   396     -42.600  27.883  14.116  1.00 85.03           N  
ATOM   4370  CA  ILE   396     -41.613  28.945  14.297  1.00 87.55           C  
ATOM   4371  C   ILE   396     -41.794  30.022  13.237  1.00 80.83           C  
ATOM   4372  O   ILE   396     -41.700  31.220  13.528  1.00 86.72           O  
ATOM   4373  CB  ILE   396     -40.185  28.365  14.275  1.00 88.69           C  
ATOM   4374  CG1 ILE   396     -39.967  27.432  15.470  1.00 90.06           C  
ATOM   4375  CG2 ILE   396     -39.142  29.489  14.303  1.00 72.47           C  
ATOM   4376  CD1 ILE   396     -38.744  26.542  15.339  1.00101.45           C  
ATOM   4377  H   ILE   396     -42.302  26.965  13.820  1.00 85.03           H  
ATOM   4378  HA  ILE   396     -41.766  29.406  15.272  1.00 87.55           H  
ATOM   4379  HB  ILE   396     -40.066  27.797  13.352  1.00 88.69           H  
ATOM   4380 HG12 ILE   396     -39.852  28.043  16.365  1.00 90.06           H  
ATOM   4381 HG13 ILE   396     -40.846  26.796  15.573  1.00 90.06           H  
ATOM   4382 HG21 ILE   396     -39.253  30.063  15.223  1.00 72.47           H  
ATOM   4383 HG22 ILE   396     -39.292  30.145  13.446  1.00 72.47           H  
ATOM   4384 HG23 ILE   396     -38.142  29.058  14.261  1.00 72.47           H  
ATOM   4385 HD11 ILE   396     -37.853  27.161  15.234  1.00101.45           H  
ATOM   4386 HD12 ILE   396     -38.851  25.906  14.460  1.00101.45           H  
ATOM   4387 HD13 ILE   396     -38.652  25.919  16.229  1.00101.45           H  
ATOM   4388  N   TYR   397     -42.054  29.620  11.992  1.00 82.14           N  
ATOM   4389  CA  TYR   397     -42.269  30.605  10.939  1.00 74.66           C  
ATOM   4390  C   TYR   397     -43.440  31.515  11.280  1.00 81.34           C  
ATOM   4391  O   TYR   397     -43.392  32.724  11.027  1.00 95.15           O  
ATOM   4392  CB  TYR   397     -42.520  29.912   9.600  1.00 62.39           C  
ATOM   4393  CG  TYR   397     -41.527  28.832   9.232  1.00 85.77           C  
ATOM   4394  CD1 TYR   397     -40.202  28.889   9.648  1.00 85.33           C  
ATOM   4395  CD2 TYR   397     -41.920  27.757   8.453  1.00 90.02           C  
ATOM   4396  CE1 TYR   397     -39.301  27.896   9.299  1.00 83.59           C  
ATOM   4397  CE2 TYR   397     -41.034  26.762   8.101  1.00 93.07           C  
ATOM   4398  CZ  TYR   397     -39.724  26.835   8.525  1.00 88.88           C  
ATOM   4399  OH  TYR   397     -38.836  25.845   8.175  1.00 93.72           O  
ATOM   4400  H   TYR   397     -42.102  28.634  11.779  1.00 82.14           H  
ATOM   4401  HA  TYR   397     -41.368  31.213  10.858  1.00 74.66           H  
ATOM   4402  HB2 TYR   397     -43.511  29.459   9.637  1.00 62.39           H  
ATOM   4403  HB3 TYR   397     -42.496  30.672   8.819  1.00 62.39           H  
ATOM   4404  HD1 TYR   397     -39.870  29.720  10.253  1.00 85.33           H  
ATOM   4405  HD2 TYR   397     -42.944  27.697   8.114  1.00 90.02           H  
ATOM   4406  HE1 TYR   397     -38.275  27.952   9.631  1.00 83.59           H  
ATOM   4407  HE2 TYR   397     -41.363  25.931   7.495  1.00 93.07           H  
ATOM   4408  HH  TYR   397     -39.204  25.141   7.636  1.00 93.72           H  
ATOM   4409  N   ALA   398     -44.496  30.954  11.870  1.00 85.50           N  
ATOM   4410  CA  ALA   398     -45.694  31.737  12.143  1.00 89.20           C  
ATOM   4411  C   ALA   398     -45.456  32.764  13.241  1.00 92.74           C  
ATOM   4412  O   ALA   398     -46.022  33.860  13.201  1.00107.99           O  
ATOM   4413  CB  ALA   398     -46.846  30.811  12.528  1.00 86.56           C  
ATOM   4414  H   ALA   398     -44.465  29.978  12.130  1.00 85.50           H  
ATOM   4415  HA  ALA   398     -45.955  32.279  11.234  1.00 89.20           H  
ATOM   4416  HB1 ALA   398     -46.588  30.268  13.437  1.00 86.56           H  
ATOM   4417  HB2 ALA   398     -47.028  30.102  11.720  1.00 86.56           H  
ATOM   4418  HB3 ALA   398     -47.745  31.402  12.701  1.00 86.56           H  
ATOM   4419  N   LEU   399     -44.629  32.435  14.231  1.00 84.36           N  
ATOM   4420  CA  LEU   399     -44.463  33.322  15.375  1.00 94.94           C  
ATOM   4421  C   LEU   399     -43.492  34.465  15.119  1.00 96.65           C  
ATOM   4422  O   LEU   399     -43.570  35.489  15.808  1.00113.58           O  
ATOM   4423  CB  LEU   399     -43.986  32.527  16.594  1.00 93.61           C  
ATOM   4424  CG  LEU   399     -44.983  31.509  17.155  1.00 98.33           C  
ATOM   4425  CD1 LEU   399     -44.388  30.764  18.345  1.00103.83           C  
ATOM   4426  CD2 LEU   399     -46.299  32.167  17.552  1.00 87.57           C  
ATOM   4427  H   LEU   399     -44.114  31.567  14.188  1.00 84.36           H  
ATOM   4428  HA  LEU   399     -45.443  33.763  15.560  1.00 94.94           H  
ATOM   4429  HB2 LEU   399     -43.082  31.989  16.311  1.00 93.61           H  
ATOM   4430  HB3 LEU   399     -43.753  33.238  17.387  1.00 93.61           H  
ATOM   4431  HG  LEU   399     -45.191  30.792  16.360  1.00 98.33           H  
ATOM   4432 HD11 LEU   399     -44.176  31.471  19.147  1.00103.83           H  
ATOM   4433 HD12 LEU   399     -43.465  30.271  18.041  1.00103.83           H  
ATOM   4434 HD13 LEU   399     -45.099  30.017  18.698  1.00103.83           H  
ATOM   4435 HD21 LEU   399     -46.118  32.890  18.348  1.00 87.57           H  
ATOM   4436 HD22 LEU   399     -46.994  31.405  17.904  1.00 87.57           H  
ATOM   4437 HD23 LEU   399     -46.725  32.677  16.688  1.00 87.57           H  
ATOM   4438  N   ARG   400     -42.587  34.323  14.155  1.00 72.40           N  
ATOM   4439  CA  ARG   400     -41.535  35.306  13.937  1.00 85.43           C  
ATOM   4440  C   ARG   400     -41.661  36.059  12.625  1.00 91.43           C  
ATOM   4441  O   ARG   400     -41.263  37.222  12.558  1.00105.78           O  
ATOM   4442  CB  ARG   400     -40.166  34.624  13.983  1.00 73.15           C  
ATOM   4443  CG  ARG   400     -39.958  33.769  15.230  1.00 62.79           C  
ATOM   4444  CD  ARG   400     -38.550  33.900  15.791  1.00 75.07           C  
ATOM   4445  NE  ARG   400     -38.172  35.303  15.969  1.00 79.71           N  
ATOM   4446  CZ  ARG   400     -38.548  36.063  16.994  1.00 97.41           C  
ATOM   4447  NH1 ARG   400     -39.320  35.562  17.953  1.00 98.55           N  
ATOM   4448  NH2 ARG   400     -38.154  37.333  17.059  1.00109.18           N1+
ATOM   4449  H   ARG   400     -42.630  33.510  13.556  1.00 72.40           H  
ATOM   4450  HA  ARG   400     -41.640  36.038  14.739  1.00 85.43           H  
ATOM   4451  HB2 ARG   400     -40.068  33.985  13.106  1.00 73.15           H  
ATOM   4452  HB3 ARG   400     -39.394  35.394  13.960  1.00 73.15           H  
ATOM   4453  HG2 ARG   400     -40.137  32.725  14.973  1.00 62.79           H  
ATOM   4454  HG3 ARG   400     -40.671  34.083  15.992  1.00 62.79           H  
ATOM   4455  HD2 ARG   400     -37.849  33.429  15.102  1.00 75.07           H  
ATOM   4456  HD3 ARG   400     -38.506  33.396  16.756  1.00 75.07           H  
ATOM   4457  HE  ARG   400     -37.583  35.723  15.264  1.00 79.71           H  
ATOM   4458 HH11 ARG   400     -39.605  36.145  18.727  1.00 98.55           H  
ATOM   4459 HH12 ARG   400     -39.621  34.599  17.907  1.00 98.55           H  
ATOM   4460 HH21 ARG   400     -37.570  37.718  16.330  1.00109.18           H  
ATOM   4461 HH22 ARG   400     -38.439  37.911  17.836  1.00109.18           H  
ATOM   4462  N   SER   401     -42.191  35.428  11.583  1.00 78.36           N  
ATOM   4463  CA  SER   401     -42.370  36.086  10.294  1.00 79.22           C  
ATOM   4464  C   SER   401     -43.689  36.846  10.321  1.00 82.20           C  
ATOM   4465  O   SER   401     -44.754  36.278  10.065  1.00 82.00           O  
ATOM   4466  CB  SER   401     -42.335  35.069   9.163  1.00 82.25           C  
ATOM   4467  OG  SER   401     -42.630  35.693   7.932  1.00 85.18           O  
ATOM   4468  H   SER   401     -42.478  34.465  11.687  1.00 78.36           H  
ATOM   4469  HA  SER   401     -41.555  36.788  10.115  1.00 79.22           H  
ATOM   4470  HB2 SER   401     -43.072  34.291   9.358  1.00 82.25           H  
ATOM   4471  HB3 SER   401     -41.341  34.624   9.111  1.00 82.25           H  
ATOM   4472  HG  SER   401     -43.508  36.076   8.003  1.00 85.18           H  
ATOM   4473  N   LYS   402     -43.615  38.145  10.616  1.00104.49           N  
ATOM   4474  CA  LYS   402     -44.821  38.960  10.696  1.00112.66           C  
ATOM   4475  C   LYS   402     -45.482  39.100   9.331  1.00108.30           C  
ATOM   4476  O   LYS   402     -46.707  39.243   9.248  1.00113.17           O  
ATOM   4477  CB  LYS   402     -44.493  40.341  11.278  1.00119.98           C  
ATOM   4478  CG  LYS   402     -43.433  40.347  12.395  1.00126.93           C  
ATOM   4479  CD  LYS   402     -43.830  39.490  13.597  1.00128.17           C  
ATOM   4480  CE  LYS   402     -42.673  39.344  14.583  1.00116.63           C  
ATOM   4481  NZ  LYS   402     -43.027  38.517  15.776  1.00 94.65           N1+
ATOM   4482  H   LYS   402     -42.714  38.568  10.787  1.00104.49           H  
ATOM   4483  HA  LYS   402     -45.526  38.458  11.359  1.00112.66           H  
ATOM   4484  HB2 LYS   402     -44.132  40.972  10.467  1.00119.98           H  
ATOM   4485  HB3 LYS   402     -45.413  40.763  11.685  1.00119.98           H  
ATOM   4486  HG2 LYS   402     -42.497  39.963  11.988  1.00126.93           H  
ATOM   4487  HG3 LYS   402     -43.289  41.374  12.732  1.00126.93           H  
ATOM   4488  HD2 LYS   402     -44.124  38.501  13.247  1.00128.17           H  
ATOM   4489  HD3 LYS   402     -44.672  39.961  14.106  1.00128.17           H  
ATOM   4490  HE2 LYS   402     -42.377  40.337  14.923  1.00116.63           H  
ATOM   4491  HE3 LYS   402     -41.835  38.872  14.069  1.00116.63           H  
ATOM   4492  HZ1 LYS   402     -43.802  38.944  16.263  1.00 94.65           H  
ATOM   4493  HZ2 LYS   402     -42.230  38.461  16.395  1.00 94.65           H  
ATOM   4494  HZ3 LYS   402     -43.286  37.588  15.477  1.00 94.65           H  
ATOM   4495  N   ASP   403     -44.696  39.042   8.252  1.00101.61           N  
ATOM   4496  CA  ASP   403     -45.263  39.161   6.913  1.00104.47           C  
ATOM   4497  C   ASP   403     -46.031  37.909   6.517  1.00116.37           C  
ATOM   4498  O   ASP   403     -47.010  37.997   5.767  1.00116.58           O  
ATOM   4499  CB  ASP   403     -44.156  39.445   5.900  1.00113.99           C  
ATOM   4500  CG  ASP   403     -43.474  40.774   6.144  1.00127.30           C  
ATOM   4501  OD1 ASP   403     -42.566  40.828   7.000  1.00134.69           O  
ATOM   4502  OD2 ASP   403     -43.848  41.765   5.480  1.00128.94           O1-
ATOM   4503  H   ASP   403     -43.701  38.914   8.364  1.00101.61           H  
ATOM   4504  HA  ASP   403     -45.968  39.993   6.921  1.00104.47           H  
ATOM   4505  HB2 ASP   403     -44.590  39.453   4.900  1.00113.99           H  
ATOM   4506  HB3 ASP   403     -43.410  38.653   5.966  1.00113.99           H  
ATOM   4507  N   LEU   404     -45.610  36.742   7.007  1.00129.31           N  
ATOM   4508  CA  LEU   404     -46.306  35.507   6.659  1.00126.37           C  
ATOM   4509  C   LEU   404     -47.684  35.459   7.304  1.00121.66           C  
ATOM   4510  O   LEU   404     -48.633  34.929   6.712  1.00103.45           O  
ATOM   4511  CB  LEU   404     -45.473  34.297   7.082  1.00113.48           C  
ATOM   4512  CG  LEU   404     -45.782  32.974   6.375  1.00102.10           C  
ATOM   4513  CD1 LEU   404     -45.416  33.043   4.898  1.00110.07           C  
ATOM   4514  CD2 LEU   404     -45.048  31.825   7.048  1.00 90.85           C  
ATOM   4515  H   LEU   404     -44.808  36.713   7.620  1.00129.31           H  
ATOM   4516  HA  LEU   404     -46.440  35.481   5.578  1.00126.37           H  
ATOM   4517  HB2 LEU   404     -44.426  34.534   6.896  1.00113.48           H  
ATOM   4518  HB3 LEU   404     -45.627  34.145   8.150  1.00113.48           H  
ATOM   4519  HG  LEU   404     -46.855  32.795   6.452  1.00102.10           H  
ATOM   4520 HD11 LEU   404     -44.346  33.222   4.797  1.00110.07           H  
ATOM   4521 HD12 LEU   404     -45.967  33.857   4.425  1.00110.07           H  
ATOM   4522 HD13 LEU   404     -45.675  32.101   4.414  1.00110.07           H  
ATOM   4523 HD21 LEU   404     -43.973  31.991   6.979  1.00 90.85           H  
ATOM   4524 HD22 LEU   404     -45.304  30.890   6.551  1.00 90.85           H  
ATOM   4525 HD23 LEU   404     -45.341  31.771   8.096  1.00 90.85           H  
ATOM   4526  N   ARG   405     -47.814  36.006   8.515  1.00118.54           N  
ATOM   4527  CA  ARG   405     -49.123  36.085   9.152  1.00109.00           C  
ATOM   4528  C   ARG   405     -50.096  36.871   8.285  1.00121.80           C  
ATOM   4529  O   ARG   405     -51.234  36.444   8.062  1.00123.97           O  
ATOM   4530  CB  ARG   405     -48.996  36.726  10.535  1.00 87.82           C  
ATOM   4531  CG  ARG   405     -48.411  35.805  11.593  1.00 81.38           C  
ATOM   4532  CD  ARG   405     -47.348  36.493  12.442  1.00 94.53           C  
ATOM   4533  NE  ARG   405     -47.869  37.569  13.278  1.00103.89           N  
ATOM   4534  CZ  ARG   405     -47.245  38.049  14.351  1.00115.57           C  
ATOM   4535  NH1 ARG   405     -46.075  37.548  14.730  1.00105.52           N  
ATOM   4536  NH2 ARG   405     -47.791  39.028  15.057  1.00128.18           N1+
ATOM   4537  H   ARG   405     -47.000  36.367   8.992  1.00118.54           H  
ATOM   4538  HA  ARG   405     -49.514  35.075   9.270  1.00109.00           H  
ATOM   4539  HB2 ARG   405     -48.352  37.601  10.450  1.00 87.82           H  
ATOM   4540  HB3 ARG   405     -49.989  37.036  10.862  1.00 87.82           H  
ATOM   4541  HG2 ARG   405     -47.961  34.945  11.097  1.00 81.38           H  
ATOM   4542  HG3 ARG   405     -49.216  35.468  12.246  1.00 81.38           H  
ATOM   4543  HD2 ARG   405     -46.592  36.909  11.776  1.00 94.53           H  
ATOM   4544  HD3 ARG   405     -46.889  35.746  13.090  1.00 94.53           H  
ATOM   4545  HE  ARG   405     -48.759  37.976  13.027  1.00103.89           H  
ATOM   4546 HH11 ARG   405     -45.611  37.913  15.550  1.00105.52           H  
ATOM   4547 HH12 ARG   405     -45.649  36.802  14.199  1.00105.52           H  
ATOM   4548 HH21 ARG   405     -48.684  39.411  14.781  1.00128.18           H  
ATOM   4549 HH22 ARG   405     -47.316  39.390  15.870  1.00128.18           H  
ATOM   4550  N   HIS   406     -49.656  38.023   7.774  1.00128.85           N  
ATOM   4551  CA  HIS   406     -50.537  38.858   6.967  1.00123.85           C  
ATOM   4552  C   HIS   406     -50.892  38.185   5.645  1.00125.47           C  
ATOM   4553  O   HIS   406     -52.042  38.255   5.197  1.00134.70           O  
ATOM   4554  CB  HIS   406     -49.880  40.212   6.726  1.00113.77           C  
ATOM   4555  CG  HIS   406     -49.703  41.015   7.975  1.00122.25           C  
ATOM   4556  ND1 HIS   406     -48.698  40.774   8.886  1.00127.47           N  
ATOM   4557  CD2 HIS   406     -50.423  42.043   8.474  1.00127.42           C  
ATOM   4558  CE1 HIS   406     -48.800  41.631   9.887  1.00127.62           C  
ATOM   4559  NE2 HIS   406     -49.839  42.413   9.660  1.00124.95           N  
ATOM   4560  H   HIS   406     -48.706  38.317   7.947  1.00128.85           H  
ATOM   4561  HA  HIS   406     -51.469  39.005   7.513  1.00123.85           H  
ATOM   4562  HB2 HIS   406     -50.501  40.781   6.035  1.00113.77           H  
ATOM   4563  HB3 HIS   406     -48.899  40.046   6.280  1.00113.77           H  
ATOM   4564  HD2 HIS   406     -51.296  42.492   8.023  1.00127.42           H  
ATOM   4565  HE2 HIS   406     -50.153  43.161  10.262  1.00124.95           H  
ATOM   4566  HE1 HIS   406     -48.145  41.683  10.744  1.00127.62           H  
ATOM   4567  N   ALA   407     -49.920  37.536   5.000  1.00115.50           N  
ATOM   4568  CA  ALA   407     -50.224  36.780   3.790  1.00120.65           C  
ATOM   4569  C   ALA   407     -51.204  35.653   4.077  1.00137.44           C  
ATOM   4570  O   ALA   407     -52.007  35.289   3.209  1.00140.41           O  
ATOM   4571  CB  ALA   407     -48.939  36.219   3.180  1.00122.91           C  
ATOM   4572  H   ALA   407     -48.973  37.568   5.351  1.00115.50           H  
ATOM   4573  HA  ALA   407     -50.690  37.460   3.077  1.00120.65           H  
ATOM   4574  HB1 ALA   407     -48.468  35.538   3.889  1.00122.91           H  
ATOM   4575  HB2 ALA   407     -48.257  37.038   2.955  1.00122.91           H  
ATOM   4576  HB3 ALA   407     -49.177  35.681   2.263  1.00122.91           H  
ATOM   4577  N   PHE   408     -51.146  35.082   5.283  1.00148.82           N  
ATOM   4578  CA  PHE   408     -52.115  34.067   5.683  1.00153.57           C  
ATOM   4579  C   PHE   408     -53.507  34.671   5.830  1.00153.89           C  
ATOM   4580  O   PHE   408     -54.486  34.133   5.301  1.00159.10           O  
ATOM   4581  CB  PHE   408     -51.658  33.409   6.986  1.00154.41           C  
ATOM   4582  CG  PHE   408     -52.691  32.520   7.625  1.00149.31           C  
ATOM   4583  CD1 PHE   408     -53.431  31.624   6.866  1.00146.49           C  
ATOM   4584  CD2 PHE   408     -52.904  32.567   8.995  1.00139.95           C  
ATOM   4585  CE1 PHE   408     -54.377  30.803   7.461  1.00141.47           C  
ATOM   4586  CE2 PHE   408     -53.844  31.750   9.596  1.00136.70           C  
ATOM   4587  CZ  PHE   408     -54.582  30.865   8.828  1.00138.52           C  
ATOM   4588  H   PHE   408     -50.420  35.358   5.928  1.00148.82           H  
ATOM   4589  HA  PHE   408     -52.173  33.305   4.905  1.00153.57           H  
ATOM   4590  HB2 PHE   408     -50.774  32.807   6.773  1.00154.41           H  
ATOM   4591  HB3 PHE   408     -51.399  34.196   7.694  1.00154.41           H  
ATOM   4592  HD1 PHE   408     -53.269  31.566   5.800  1.00146.49           H  
ATOM   4593  HD2 PHE   408     -52.327  33.250   9.601  1.00139.95           H  
ATOM   4594  HE1 PHE   408     -54.953  30.117   6.859  1.00141.47           H  
ATOM   4595  HE2 PHE   408     -54.002  31.803  10.663  1.00136.70           H  
ATOM   4596  HZ  PHE   408     -55.316  30.225   9.295  1.00138.52           H  
ATOM   4597  N   ARG   409     -53.613  35.797   6.539  1.00145.70           N  
ATOM   4598  CA  ARG   409     -54.904  36.460   6.688  1.00139.21           C  
ATOM   4599  C   ARG   409     -55.413  37.024   5.367  1.00148.57           C  
ATOM   4600  O   ARG   409     -56.615  37.285   5.244  1.00155.22           O  
ATOM   4601  CB  ARG   409     -54.811  37.573   7.734  1.00128.70           C  
ATOM   4602  CG  ARG   409     -54.268  37.111   9.085  1.00126.06           C  
ATOM   4603  CD  ARG   409     -54.359  38.209  10.133  1.00130.24           C  
ATOM   4604  NE  ARG   409     -53.309  38.102  11.146  1.00133.20           N  
ATOM   4605  CZ  ARG   409     -53.349  37.284  12.194  1.00132.80           C  
ATOM   4606  NH1 ARG   409     -54.386  36.478  12.382  1.00109.26           N  
ATOM   4607  NH2 ARG   409     -52.342  37.266  13.057  1.00140.04           N1+
ATOM   4608  H   ARG   409     -52.794  36.193   6.977  1.00145.70           H  
ATOM   4609  HA  ARG   409     -55.619  35.708   7.021  1.00139.21           H  
ATOM   4610  HB2 ARG   409     -54.153  38.352   7.349  1.00128.70           H  
ATOM   4611  HB3 ARG   409     -55.809  37.983   7.888  1.00128.70           H  
ATOM   4612  HG2 ARG   409     -53.223  36.822   8.966  1.00126.06           H  
ATOM   4613  HG3 ARG   409     -54.846  36.251   9.423  1.00126.06           H  
ATOM   4614  HD2 ARG   409     -55.329  38.142  10.626  1.00130.24           H  
ATOM   4615  HD3 ARG   409     -54.269  39.175   9.637  1.00130.24           H  
ATOM   4616  HE  ARG   409     -52.496  38.692  11.042  1.00133.20           H  
ATOM   4617 HH11 ARG   409     -54.405  35.857  13.178  1.00109.26           H  
ATOM   4618 HH12 ARG   409     -55.156  36.486  11.729  1.00109.26           H  
ATOM   4619 HH21 ARG   409     -51.547  37.873  12.918  1.00140.04           H  
ATOM   4620 HH22 ARG   409     -52.370  36.645  13.853  1.00140.04           H  
ATOM   4621  N   SER   410     -54.533  37.217   4.379  1.00146.85           N  
ATOM   4622  CA  SER   410     -54.985  37.644   3.058  1.00145.69           C  
ATOM   4623  C   SER   410     -55.952  36.633   2.459  1.00147.44           C  
ATOM   4624  O   SER   410     -56.938  37.007   1.815  1.00149.77           O  
ATOM   4625  CB  SER   410     -53.787  37.849   2.132  1.00138.54           C  
ATOM   4626  OG  SER   410     -54.212  38.109   0.804  1.00137.79           O  
ATOM   4627  H   SER   410     -53.549  37.065   4.548  1.00146.85           H  
ATOM   4628  HA  SER   410     -55.512  38.592   3.167  1.00145.69           H  
ATOM   4629  HB2 SER   410     -53.172  36.949   2.139  1.00138.54           H  
ATOM   4630  HB3 SER   410     -53.199  38.694   2.490  1.00138.54           H  
ATOM   4631  HG  SER   410     -54.726  37.354   0.511  1.00137.79           H  
ATOM   4632  N   MET   411     -55.681  35.343   2.657  1.00148.51           N  
ATOM   4633  CA  MET   411     -56.605  34.283   2.286  1.00156.30           C  
ATOM   4634  C   MET   411     -57.577  33.951   3.413  1.00153.74           C  
ATOM   4635  O   MET   411     -58.084  32.824   3.475  1.00140.14           O  
ATOM   4636  CB  MET   411     -55.829  33.032   1.872  1.00161.26           C  
ATOM   4637  CG  MET   411     -54.888  33.258   0.701  1.00164.66           C  
ATOM   4638  SD  MET   411     -54.014  31.768   0.181  1.00165.79           S  
ATOM   4639  CE  MET   411     -55.371  30.755  -0.404  1.00168.55           C  
ATOM   4640  H   MET   411     -54.799  35.091   3.080  1.00148.51           H  
ATOM   4641  HA  MET   411     -57.196  34.641   1.443  1.00156.30           H  
ATOM   4642  HB2 MET   411     -56.545  32.259   1.594  1.00161.26           H  
ATOM   4643  HB3 MET   411     -55.242  32.693   2.725  1.00161.26           H  
ATOM   4644  HG2 MET   411     -54.151  34.007   0.990  1.00164.66           H  
ATOM   4645  HG3 MET   411     -55.470  33.629  -0.143  1.00164.66           H  
ATOM   4646  HE1 MET   411     -54.985  29.800  -0.758  1.00168.55           H  
ATOM   4647  HE2 MET   411     -55.880  31.266  -1.221  1.00168.55           H  
ATOM   4648  HE3 MET   411     -56.074  30.583   0.411  1.00168.55           H  
ATOM   4649  N   PHE   412     -57.832  34.905   4.305  1.00159.94           N  
ATOM   4650  CA  PHE   412     -58.754  34.725   5.421  1.00152.08           C  
ATOM   4651  C   PHE   412     -58.264  33.638   6.371  1.00138.22           C  
ATOM   4652  O   PHE   412     -58.081  33.884   7.565  1.00125.52           O  
ATOM   4653  CB  PHE   412     -60.158  34.392   4.910  1.00154.28           C  
ATOM   4654  CG  PHE   412     -60.704  35.405   3.942  1.00159.13           C  
ATOM   4655  CD1 PHE   412     -60.401  35.328   2.594  1.00158.30           C  
ATOM   4656  CD2 PHE   412     -61.521  36.434   4.382  1.00162.30           C  
ATOM   4657  CE1 PHE   412     -60.899  36.256   1.702  1.00160.90           C  
ATOM   4658  CE2 PHE   412     -62.024  37.367   3.493  1.00160.74           C  
ATOM   4659  CZ  PHE   412     -61.712  37.277   2.151  1.00161.29           C  
ATOM   4660  H   PHE   412     -57.365  35.795   4.205  1.00159.94           H  
ATOM   4661  HA  PHE   412     -58.796  35.663   5.973  1.00152.08           H  
ATOM   4662  HC  PHE   412     -58.077  32.643   5.995  1.00138.22           H  
ATOM   4663  HB2 PHE   412     -60.122  33.423   4.411  1.00154.28           H  
ATOM   4664  HB3 PHE   412     -60.831  34.335   5.765  1.00154.28           H  
ATOM   4665  HD1 PHE   412     -59.766  34.532   2.235  1.00158.30           H  
ATOM   4666  HD2 PHE   412     -61.769  36.509   5.430  1.00162.30           H  
ATOM   4667  HE1 PHE   412     -60.653  36.184   0.653  1.00160.90           H  
ATOM   4668  HE2 PHE   412     -62.659  38.164   3.848  1.00160.74           H  
ATOM   4669  HZ  PHE   412     -62.103  38.003   1.454  1.00161.29           H  
TER    4670      PHE   412 
HETATM 4671  C     *     0     -39.312  10.113  11.467  1.00  0.00           C  
HETATM 4672  C     *     0     -39.548   9.066   9.294  1.00  0.00           C  
HETATM 4673  C     *     0     -39.538  11.361  10.894  1.00  0.00           C  
HETATM 4674  C     *     0     -39.773  10.309   8.711  1.00  0.00           C  
HETATM 4675  C     *     0     -39.804   7.129  12.335  1.00  0.00           C  
HETATM 4676  C     *     0     -38.298   5.245  12.392  1.00  0.00           C  
HETATM 4677  C     *     0     -39.310   8.952  10.677  1.00  0.00           C  
HETATM 4678  C     *     0     -39.027   7.647  11.294  1.00  0.00           C  
HETATM 4679  C     *     0     -39.426   5.906  12.900  1.00  0.00           C  
HETATM 4680  C     *     0     -39.767  11.439   9.523  1.00  0.00           C  
HETATM 4681  C     *     0     -37.908   6.902  10.879  1.00  0.00           C  
HETATM 4682  C     *     0     -40.099   5.258  14.035  1.00  0.00           C  
HETATM 4683  C     *     0     -43.748   4.918  15.264  1.00  0.00           C  
HETATM 4684  C     *     0     -51.477  -1.761  15.423  1.00  0.00           C  
HETATM 4685  C     *     0     -34.645   9.130  10.572  1.00  0.00           C  
HETATM 4686  C     *     0     -33.540   8.137  10.354  1.00  0.00           C  
HETATM 4687  C     *     0     -34.800   8.042   9.546  1.00  0.00           C  
HETATM 4688  C     *     0     -41.848   5.263  17.483  1.00  0.00           C  
HETATM 4689  C     *     0     -42.912   3.393  12.817  1.00  0.00           C  
HETATM 4690  C     *     0     -54.432  -1.611  16.510  1.00  0.00           C  
HETATM 4691  C     *     0     -54.222   0.742  15.768  1.00  0.00           C  
HETATM 4692  C     *     0     -54.193  -1.029  14.062  1.00  0.00           C  
HETATM 4693  C     *     0     -35.772   6.901   9.855  1.00  0.00           C  
HETATM 4694  C     *     0     -41.803   4.094  16.487  1.00  0.00           C  
HETATM 4695  C     *     0     -42.399   3.163  14.247  1.00  0.00           C  
HETATM 4696  C     *     0     -45.999   4.174  16.061  1.00  0.00           C  
HETATM 4697  C     *     0     -49.085  -2.436  15.298  1.00  0.00           C  
HETATM 4698  C     *     0     -46.804   2.869  15.993  1.00  0.00           C  
HETATM 4699  C     *     0     -47.698  -1.864  15.609  1.00  0.00           C  
HETATM 4700  C     *     0     -47.328   0.860  16.991  1.00  0.00           C  
HETATM 4701  C     *     0     -46.642  -0.496  17.205  1.00  0.00           C  
HETATM 4702  C     *     0     -42.319   4.465  15.070  1.00  0.00           C  
HETATM 4703  C     *     0     -53.746  -0.687  15.492  1.00  0.00           C  
HETATM 4704  N     *     0     -37.559   5.732  11.406  1.00  0.00           N  
HETATM 4705  N     *     0     -41.462   5.446  14.301  1.00  0.00           N  
HETATM 4706  N     *     0     -44.578   3.943  15.787  1.00  0.00           N  
HETATM 4707  N     *     0     -50.143  -1.447  15.591  1.00  0.00           N  
HETATM 4708  O     *     0     -39.417   4.494  14.739  1.00  0.00           O  
HETATM 4709  O     *     0     -44.169   6.054  15.014  1.00  0.00           O  
HETATM 4710  O     *     0     -51.851  -2.902  15.101  1.00  0.00           O  
HETATM 4711  O     *     0     -37.100   7.407   9.900  1.00  0.00           O  
HETATM 4712  O     *     0     -52.314  -0.699  15.639  1.00  0.00           O  
HETATM 4713  O     *     0     -46.376   1.919  16.964  1.00  0.00           O  
HETATM 4714  O     *     0     -47.569  -1.561  17.000  1.00  0.00           O  
HETATM 4715  F     *     0     -39.989  12.636   8.969  1.00  0.00           F  
HETATM 4716  H     *     0     -39.135  10.036  12.530  1.00  0.00           H  
HETATM 4717  H     *     0     -39.556   8.178   8.679  1.00  0.00           H  
HETATM 4718  H     *     0     -39.538  12.253  11.503  1.00  0.00           H  
HETATM 4719  H     *     0     -39.950  10.395   7.649  1.00  0.00           H  
HETATM 4720  H     *     0     -40.674   7.659  12.694  1.00  0.00           H  
HETATM 4721  H     *     0     -38.020   4.296  12.824  1.00  0.00           H  
HETATM 4722  H1    *     0     -34.517  10.165  10.254  1.00  0.00           H  
HETATM 4723  H2    *     0     -35.231   9.102  11.490  1.00  0.00           H  
HETATM 4724  H1    *     0     -33.324   7.387  11.116  1.00  0.00           H  
HETATM 4725  H2    *     0     -32.611   8.451   9.880  1.00  0.00           H  
HETATM 4726  H     *     0     -35.031   8.012   8.481  1.00  0.00           H  
HETATM 4727  H1    *     0     -41.473   4.930  18.451  1.00  0.00           H  
HETATM 4728  H2    *     0     -42.875   5.610  17.591  1.00  0.00           H  
HETATM 4729  H3    *     0     -41.226   6.079  17.114  1.00  0.00           H  
HETATM 4730  H1    *     0     -42.947   2.441  12.286  1.00  0.00           H  
HETATM 4731  H2    *     0     -42.241   4.075  12.295  1.00  0.00           H  
HETATM 4732  H3    *     0     -43.912   3.825  12.854  1.00  0.00           H  
HETATM 4733  H1    *     0     -55.512  -1.572  16.365  1.00  0.00           H  
HETATM 4734  H2    *     0     -54.189  -1.282  17.520  1.00  0.00           H  
HETATM 4735  H3    *     0     -54.082  -2.633  16.366  1.00  0.00           H  
HETATM 4736  H1    *     0     -55.307   0.789  15.665  1.00  0.00           H  
HETATM 4737  H2    *     0     -53.760   1.423  15.054  1.00  0.00           H  
HETATM 4738  H3    *     0     -53.940   1.030  16.780  1.00  0.00           H  
HETATM 4739  H1    *     0     -55.281  -1.006  14.006  1.00  0.00           H  
HETATM 4740  H2    *     0     -53.836  -2.025  13.799  1.00  0.00           H  
HETATM 4741  H3    *     0     -53.778  -0.299  13.367  1.00  0.00           H  
HETATM 4742  H1    *     0     -35.519   6.459  10.819  1.00  0.00           H  
HETATM 4743  H2    *     0     -35.699   6.141   9.077  1.00  0.00           H  
HETATM 4744  H1    *     0     -42.421   3.285  16.877  1.00  0.00           H  
HETATM 4745  H2    *     0     -40.771   3.753  16.400  1.00  0.00           H  
HETATM 4746  H1    *     0     -41.403   2.722  14.194  1.00  0.00           H  
HETATM 4747  H2    *     0     -43.074   2.472  14.753  1.00  0.00           H  
HETATM 4748  H1    *     0     -46.102   4.602  17.058  1.00  0.00           H  
HETATM 4749  H2    *     0     -46.393   4.872  15.323  1.00  0.00           H  
HETATM 4750  H1    *     0     -49.249  -3.325  15.907  1.00  0.00           H  
HETATM 4751  H2    *     0     -49.132  -2.705  14.242  1.00  0.00           H  
HETATM 4752  H1    *     0     -46.685   2.435  15.001  1.00  0.00           H  
HETATM 4753  H2    *     0     -47.856   3.097  16.166  1.00  0.00           H  
HETATM 4754  H1    *     0     -47.551  -0.952  15.031  1.00  0.00           H  
HETATM 4755  H2    *     0     -46.940  -2.597  15.332  1.00  0.00           H  
HETATM 4756  H1    *     0     -48.031   1.035  17.805  1.00  0.00           H  
HETATM 4757  H2    *     0     -47.866   0.840  16.044  1.00  0.00           H  
HETATM 4758  H1    *     0     -46.257  -0.547  18.224  1.00  0.00           H  
HETATM 4759  H2    *     0     -45.817  -0.596  16.500  1.00  0.00           H  
HETATM 4760  H     *     0     -41.900   6.288  13.957  1.00  0.00           H  
HETATM 4761  H     *     0     -44.189   3.034  15.989  1.00  0.00           H  
HETATM 4762  H     *     0     -49.886  -0.528  15.920  1.00  0.00           H  
CONECT  191  196  192
CONECT  192  191  197  193  195
CONECT  193  192  194  194
CONECT  194  193  193
CONECT  195  192  198  199  200
CONECT  196  191
CONECT  197  192
CONECT  198  195
CONECT  199  195
CONECT  200  195
CONECT  275  280  276
CONECT  276  275  281  277  279
CONECT  277  276  278  278
CONECT  278  277  277
CONECT  279  276  282  283  284
CONECT  280  275
CONECT  281  276
CONECT  282  279
CONECT  283  279
CONECT  284  279
CONECT  302  307  303
CONECT  303  302  308  304  306
CONECT  304  303  305  305
CONECT  305  304  304
CONECT  306  303  309  310  311
CONECT  307  302
CONECT  308  303
CONECT  309  306
CONECT  310  306
CONECT  311  306
CONECT 2561 2664
CONECT 2622 2627 2623
CONECT 2623 2622 2628 2624 2626
CONECT 2624 2623 2625 2625
CONECT 2625 2624 2624
CONECT 2626 2623 2629 2630 2631
CONECT 2627 2622
CONECT 2628 2623
CONECT 2629 2626
CONECT 2630 2626
CONECT 2631 2626
CONECT 2664 2561
CONECT 3356 3360 3357
CONECT 3357 3356 3361 3362 3358
CONECT 3358 3357 3363 3359 3359
CONECT 3359 3358 3358
CONECT 3360 3356
CONECT 3361 3357
CONECT 3362 3357
CONECT 3363 3358
CONECT 3957 3962 3958
CONECT 3958 3957 3963 3959 3961
CONECT 3959 3958 3960 3960
CONECT 3960 3959 3959
CONECT 3961 3958 3964 3965 3966
CONECT 3962 3957
CONECT 3963 3958
CONECT 3964 3961
CONECT 3965 3961
CONECT 3966 3961
CONECT 4671 4716 4673 4677 4677
CONECT 4672 4717 4674 4674 4677
CONECT 4673 4671 4718 4680 4680
CONECT 4674 4672 4672 4719 4680
CONECT 4675 4720 4678 4679 4679
CONECT 4676 4721 4679 4704 4704
CONECT 4677 4671 4671 4672 4678
CONECT 4678 4675 4677 4681 4681
CONECT 4679 4675 4675 4676 4682
CONECT 4680 4673 4673 4674 4715
CONECT 4681 4678 4678 4704 4711
CONECT 4682 4679 4705 4708 4708
CONECT 4683 4702 4706 4709 4709
CONECT 4684 4707 4710 4710 4712
CONECT 4685 4722 4723 4686 4687
CONECT 4686 4685 4724 4725 4687
CONECT 4687 4685 4686 4726 4693
CONECT 4688 4727 4728 4729 4694
CONECT 4689 4730 4731 4732 4695
CONECT 4690 4733 4734 4735 4703
CONECT 4691 4736 4737 4738 4703
CONECT 4692 4739 4740 4741 4703
CONECT 4693 4687 4742 4743 4711
CONECT 4694 4688 4744 4745 4702
CONECT 4695 4689 4746 4747 4702
CONECT 4696 4748 4749 4698 4706
CONECT 4697 4750 4751 4699 4707
CONECT 4698 4696 4752 4753 4713
CONECT 4699 4697 4754 4755 4714
CONECT 4700 4756 4757 4701 4713
CONECT 4701 4700 4758 4759 4714
CONECT 4702 4683 4694 4695 4705
CONECT 4703 4690 4691 4692 4712
CONECT 4704 4676 4676 4681
CONECT 4705 4682 4702 4760
CONECT 4706 4683 4696 4761
CONECT 4707 4684 4697 4762
CONECT 4708 4682 4682
CONECT 4709 4683 4683
CONECT 4710 4684 4684
CONECT 4711 4681 4693
CONECT 4712 4684 4703
CONECT 4713 4698 4700
CONECT 4714 4699 4701
CONECT 4715 4680
CONECT 4716 4671
CONECT 4717 4672
CONECT 4718 4673
CONECT 4719 4674
CONECT 4720 4675
CONECT 4721 4676
CONECT 4722 4685
CONECT 4723 4685
CONECT 4724 4686
CONECT 4725 4686
CONECT 4726 4687
CONECT 4727 4688
CONECT 4728 4688
CONECT 4729 4688
CONECT 4730 4689
CONECT 4731 4689
CONECT 4732 4689
CONECT 4733 4690
CONECT 4734 4690
CONECT 4735 4690
CONECT 4736 4691
CONECT 4737 4691
CONECT 4738 4691
CONECT 4739 4692
CONECT 4740 4692
CONECT 4741 4692
CONECT 4742 4693
CONECT 4743 4693
CONECT 4744 4694
CONECT 4745 4694
CONECT 4746 4695
CONECT 4747 4695
CONECT 4748 4696
CONECT 4749 4696
CONECT 4750 4697
CONECT 4751 4697
CONECT 4752 4698
CONECT 4753 4698
CONECT 4754 4699
CONECT 4755 4699
CONECT 4756 4700
CONECT 4757 4700
CONECT 4758 4701
CONECT 4759 4701
CONECT 4760 4705
CONECT 4761 4706
CONECT 4762 4707
END
